# Supplementary material for: HIV treatment cascade among female sex workers in Ethiopia: Assessment against the UNAIDS 90-90-90 targets
Source: PLoS One. 2023 Dec 13;18(12):e0294991. doi: 10.1371/journal.pone.0294991 (PMC10718439; doi:10.1371/journal.pone.0294991)
Supplement: S1 Data — (XLS) [file pone.0294991.s001.xls]

## Sheet: Sheet1
Age	Age at first sex in year	Marital status	Highest grade attended	Average monthly income ( ETB)	HIV test result	Test Result	Self-reported previous HIV test	Knew HIV positive status	Risk perception	History of STIs
less than 25	less than 18	Never_married	Above high school, >=9	less than 3000	Negative	Negative	Yes			No
25-35	less than 18	Divorced	Primary school, 1-8	3000 and above	Negative	Negative	Yes			No
less than 25	less than 18	Never_married	not read and write	less than 3000	Negative	Negative	Yes			Yes
35 and above	less than 18	Divorced	Primary school, 1-8	3000 and above	Negative	Negative	Yes			No
less than 25	less than 18	Never_married	Above high school, >=9	3000 and above	Negative	Negative	Yes			No
25-35	less than 18	Never_married	Primary school, 1-8	3000 and above	Negative	Negative	Yes			No
25-35	less than 18	Divorced	Primary school, 1-8	3000 and above	Negative	Negative	Yes			No
less than 25	less than 18	Never_married	Primary school, 1-8	3000 and above	Negative	Negative	Yes			No
less than 25	less than 18	Divorced	Primary school, 1-8	3000 and above	Negative	Negative	Yes			No
less than 25	less than 18	Never_married	Primary school, 1-8	3000 and above	Negative	Negative	Yes			Yes
35 and above	less than 18	Divorced	Primary school, 1-8	3000 and above	Negative	Negative	Yes			Yes
less than 25	less than 18	Separated	Above high school, >=9	3000 and above	Negative	Negative	Yes			No
25-35	18 and above	Divorced	Primary school, 1-8	3000 and above	Negative	Negative	Yes			No
less than 25	less than 18	Never_married	Primary school, 1-8	3000 and above	Negative	Negative	Yes			Yes
25-35	less than 18	Divorced	not read and write	3000 and above	Negative	Negative	Yes			Yes
less than 25	less than 18	Divorced	Primary school, 1-8	3000 and above	Negative	Negative	Yes			No
less than 25	less than 18	Never_married	Primary school, 1-8	3000 and above	Negative	Negative	Yes			Yes
less than 25	less than 18	Divorced	not read and write	3000 and above	Negative	Negative	Yes			Yes
25-35	less than 18	Separated	Primary school, 1-8	3000 and above	Negative	Negative	Yes			No
25-35	less than 18	Never_married	Primary school, 1-8	3000 and above	Negative	Negative	Yes			No
less than 25	less than 18	Never_married	Primary school, 1-8	3000 and above	Negative	Negative	Yes			No
less than 25	less than 18	Never_married	not read and write	3000 and above	Negative	Negative	Yes			Yes
25-35	less than 18	Never_married	not read and write	3000 and above	Negative	Negative	Yes			Yes
35 and above	less than 18	Divorced	Above high school, >=9	less than 3000	Negative	Negative	Yes			No
less than 25	less than 18	Separated	not read and write	3000 and above	Negative	Negative	Yes			Yes
less than 25	less than 18	Never_married	Primary school, 1-8	3000 and above	Negative	Negative	Yes			No
25-35	less than 18	Divorced	Primary school, 1-8	3000 and above	Negative	Negative	Yes			No
25-35	less than 18	Divorced	Primary school, 1-8	3000 and above	Negative	Negative	Yes			Yes
25-35	less than 18	Divorced	Primary school, 1-8	3000 and above	Negative		No			Yes
less than 25	18 and above	Never_married	Above high school, >=9	3000 and above	Negative	Negative	Yes			No
less than 25	less than 18	Never_married	not read and write	3000 and above	Negative	Negative	Yes			No
25-35	less than 18	Divorced	Primary school, 1-8	less than 3000	Negative	Negative	Yes			No
25-35	less than 18	Divorced	Above high school, >=9	3000 and above	Negative	Negative	Yes			No
less than 25	less than 18	Never_married	not read and write	3000 and above	Negative	Negative	Yes			Yes
35 and above	less than 18	Divorced	Above high school, >=9	less than 3000	Negative	Negative	Yes			No
25-35	less than 18	Divorced	Primary school, 1-8	3000 and above	Negative	Negative	Yes			No
25-35	less than 18	Never_married	Primary school, 1-8	3000 and above	Negative	Negative	Yes			No
less than 25	less than 18	Divorced	Primary school, 1-8	less than 3000	Negative		No			No
25-35	less than 18	Separated	Primary school, 1-8	3000 and above	Negative	Negative	Yes			Yes
35 and above	less than 18	Divorced	not read and write	3000 and above	Negative	Negative	Yes			No
25-35	less than 18	Never_married	Primary school, 1-8	3000 and above	Negative	Negative	Yes			No
25-35	less than 18	Divorced	Primary school, 1-8	3000 and above	Negative	Negative	Yes			Yes
less than 25	less than 18	Never_married	Above high school, >=9	3000 and above	Negative	Negative	Yes			No
25-35	less than 18	Divorced	Primary school, 1-8	3000 and above	Negative	Negative	Yes			Yes
25-35	18 and above	Never_married	Above high school, >=9	3000 and above	Negative	Negative	Yes			No
less than 25	less than 18	Never_married	Above high school, >=9	3000 and above	Negative	do not receive result	Yes			Yes
25-35	less than 18	Divorced	not read and write	3000 and above	Negative		No			No
35 and above	less than 18	Widowed	not read and write	3000 and above	Negative	Negative	Yes			No
less than 25	less than 18	Never_married	Primary school, 1-8	3000 and above	Negative	Negative	Yes			Yes
less than 25	less than 18	Never_married	Above high school, >=9	less than 3000	Negative		No			No
less than 25	less than 18	Never_married	Primary school, 1-8	3000 and above	Negative	Negative	Yes			No
less than 25	less than 18	Divorced	Primary school, 1-8	less than 3000	Negative	Negative	Yes			Yes
25-35	less than 18	Divorced	not read and write	3000 and above	Negative	Negative	Yes			No
35 and above	less than 18	Widowed	Primary school, 1-8	3000 and above	Negative	Negative	Yes			No
25-35	18 and above	Divorced	Above high school, >=9	3000 and above	Negative	Negative	Yes			No
less than 25	less than 18	Never_married	Primary school, 1-8	3000 and above	Negative	Negative	Yes			No
25-35	less than 18	Divorced	Primary school, 1-8	3000 and above	Negative	Negative	Yes			No
35 and above	less than 18	Divorced	not read and write	3000 and above	Negative		No			No
25-35	less than 18	Divorced	Primary school, 1-8	3000 and above	Negative	Negative	Yes			No
25-35	18 and above	Widowed	Above high school, >=9	less than 3000	Negative	Negative	Yes			No
25-35	less than 18	Divorced	Primary school, 1-8	3000 and above	Negative	Negative	Yes			No
25-35	less than 18	Never_married	Primary school, 1-8	3000 and above	Negative	Negative	Yes			Yes
25-35	less than 18	Divorced	Above high school, >=9	3000 and above	Negative	Negative	Yes			Yes
35 and above	18 and above	Divorced	Primary school, 1-8	less than 3000	Negative	Negative	Yes			No
25-35	less than 18	Divorced	Primary school, 1-8	3000 and above	Negative	Negative	Yes			Yes
25-35	less than 18	Married	Above high school, >=9	3000 and above	Negative	Negative	Yes			Yes
less than 25	less than 18	Never_married	Primary school, 1-8	3000 and above	Negative		No			No
25-35	less than 18	Never_married	Primary school, 1-8	3000 and above	Negative	Negative	Yes			Yes
less than 25	less than 18	Divorced	Primary school, 1-8	3000 and above	Negative	Negative	Yes			Yes
less than 25	18 and above	Separated	Primary school, 1-8	3000 and above	Negative	Negative	Yes			No
25-35	18 and above	Widowed	Above high school, >=9	less than 3000	Negative		No			Yes
less than 25	less than 18	Never_married	Primary school, 1-8	3000 and above	Negative	Negative	Yes			No
less than 25	less than 18	Never_married	Above high school, >=9	3000 and above	Negative	Negative	Yes			Yes
25-35	18 and above	Divorced	Primary school, 1-8	3000 and above	Negative	Negative	Yes			Yes
25-35	18 and above	Never_married	Above high school, >=9	3000 and above	Negative	Negative	Yes			No
25-35	less than 18	Divorced	Above high school, >=9	3000 and above	Negative	Negative	Yes			No
less than 25	less than 18	Never_married	Primary school, 1-8	3000 and above	Negative	Negative	Yes			No
25-35	18 and above	Never_married	not read and write	less than 3000	Negative	Negative	Yes			No
25-35	less than 18	Never_married	Above high school, >=9	3000 and above	Negative	Negative	Yes			No
25-35	less than 18	Separated	not read and write	3000 and above	Negative	Negative	Yes			No
25-35	less than 18	Divorced	Primary school, 1-8	3000 and above	Negative	Negative	Yes			No
35 and above	less than 18	Never_married	Above high school, >=9	3000 and above	Negative	Negative	Yes			No
25-35	less than 18	Divorced	not read and write	3000 and above	Negative	Negative	Yes			No
25-35	less than 18	Never_married	not read and write	3000 and above	Negative	Negative	Yes			No
less than 25	less than 18	Divorced	Above high school, >=9	3000 and above	Negative	Negative	Yes			Yes
less than 25	less than 18	Never_married	Primary school, 1-8	3000 and above	Negative	Negative	Yes			No
less than 25	less than 18	Never_married	Primary school, 1-8	3000 and above	Negative	Negative	Yes			No
less than 25	less than 18	Never_married	Above high school, >=9	3000 and above	Negative	Negative	Yes			No
25-35	less than 18	Divorced	Above high school, >=9	3000 and above	Negative		No			Yes
25-35	less than 18	Never_married	Primary school, 1-8	less than 3000	Negative	Negative	Yes			No
less than 25	less than 18	Divorced	Primary school, 1-8	3000 and above	Negative	Negative	Yes			Yes
35 and above	less than 18	Widowed	not read and write	3000 and above	Negative	Negative	Yes			No
25-35	18 and above	Divorced	not read and write	3000 and above	Negative	Negative	Yes			No
35 and above	18 and above	Separated	Above high school, >=9	3000 and above	Negative		No			No
25-35	less than 18	Never_married	Primary school, 1-8	less than 3000	Negative	Negative	Yes			No
25-35	less than 18	Never_married	Above high school, >=9	less than 3000	Negative	Negative	Yes			No
25-35	less than 18	Separated	Above high school, >=9	3000 and above	Negative	Negative	Yes			No
25-35	less than 18	Divorced	Primary school, 1-8	3000 and above	Negative	Negative	Yes			No
25-35	less than 18	Divorced	not read and write	3000 and above	Negative	Negative	Yes			No
25-35	18 and above	Separated	Primary school, 1-8	3000 and above	Negative	Negative	Yes			No
less than 25	less than 18	Separated	Primary school, 1-8	3000 and above	Negative	Negative	Yes			No
less than 25	less than 18	Never_married	not read and write	3000 and above	Negative		No			No
less than 25	less than 18	Never_married	Above high school, >=9	3000 and above	Negative	Negative	Yes			No
25-35	less than 18	Divorced	Primary school, 1-8	3000 and above	Negative	Negative	Yes			No
less than 25	less than 18	Never_married	Primary school, 1-8	3000 and above	Negative	Negative	Yes			No
less than 25	less than 18	Never_married	Primary school, 1-8	3000 and above	Negative	Negative	Yes			No
less than 25	less than 18	Separated	Primary school, 1-8	less than 3000	Negative	Negative	Yes			No
25-35	less than 18	Never_married	Above high school, >=9	3000 and above	Negative	Negative	Yes			No
25-35	less than 18	Never_married	Above high school, >=9	3000 and above	Negative	Negative	Yes			No
less than 25	less than 18	Never_married	Primary school, 1-8	less than 3000	Negative		No			No
25-35	less than 18	Divorced	Primary school, 1-8	3000 and above	Negative	Negative	Yes			Yes
less than 25	less than 18	Never_married	not read and write	less than 3000	Negative		No			No
less than 25	less than 18	Never_married	Primary school, 1-8	3000 and above	Negative	Negative	Yes			No
less than 25	less than 18	Never_married	Above high school, >=9	3000 and above	Negative	do not receive result	Yes			No
25-35	less than 18	Never_married	Above high school, >=9	3000 and above	Negative	Negative	Yes			No
less than 25	18 and above	Never_married	Above high school, >=9	3000 and above	Negative	Negative	Yes			No
less than 25	less than 18	Never_married	Primary school, 1-8	3000 and above	Negative	Negative	Yes			No
less than 25	less than 18	Never_married	Primary school, 1-8	3000 and above	Negative		No			No
25-35	18 and above	Never_married	Primary school, 1-8	3000 and above	Negative	Negative	Yes			No
less than 25	less than 18	Never_married	Primary school, 1-8	3000 and above	Negative		No			Yes
25-35	less than 18	Widowed	Above high school, >=9	less than 3000	Negative		No			No
25-35	less than 18	Widowed	Primary school, 1-8	3000 and above	Negative	Negative	Yes			No
35 and above	less than 18	Divorced	Primary school, 1-8	3000 and above	Negative	Negative	Yes			No
25-35	less than 18	Separated	Primary school, 1-8	3000 and above	Negative	Negative	Yes			Yes
less than 25	less than 18	Never_married	Primary school, 1-8	3000 and above	Negative		No			Yes
less than 25	less than 18	Never_married	Above high school, >=9	3000 and above	Negative	Negative	Yes			No
less than 25	less than 18	Divorced	Primary school, 1-8	3000 and above	Negative	Negative	Yes			No
25-35	less than 18	Never_married	Primary school, 1-8	3000 and above	Negative		No			No
25-35	less than 18	Never_married	not read and write	3000 and above	Negative	Negative	Yes			Yes
less than 25	less than 18	Divorced	Above high school, >=9	3000 and above	Negative		No			No
less than 25	18 and above	Never_married	Primary school, 1-8	3000 and above	Negative	Negative	Yes			No
35 and above	less than 18	Divorced	Above high school, >=9	3000 and above	Negative	Negative	Yes			Yes
25-35	less than 18	Never_married	Primary school, 1-8	3000 and above	Negative	Negative	Yes			Yes
25-35	less than 18	Divorced	Primary school, 1-8	3000 and above	Negative	Negative	Yes			No
25-35	less than 18	Never_married	Primary school, 1-8	3000 and above	Negative	Negative	Yes			No
less than 25	less than 18	Never_married	Primary school, 1-8	3000 and above	Negative	Negative	Yes			No
less than 25	18 and above	Never_married	Primary school, 1-8	3000 and above	Negative	Negative	Yes			No
25-35	less than 18	Divorced	Primary school, 1-8	3000 and above	Negative	Negative	Yes			Yes
less than 25	less than 18	Never_married	Above high school, >=9	3000 and above	Negative	Negative	Yes			No
35 and above	less than 18	Never_married	Primary school, 1-8	3000 and above	Negative		No			No
25-35	less than 18	Never_married	Primary school, 1-8	3000 and above	Negative	Negative	Yes			No
25-35	18 and above	Divorced	Primary school, 1-8	3000 and above	Negative		No			No
35 and above	less than 18	Divorced	Primary school, 1-8	3000 and above	Negative	Negative	Yes			Yes
25-35	less than 18	Never_married	Primary school, 1-8	3000 and above	Negative	Negative	Yes			No
25-35	less than 18	Divorced	Primary school, 1-8	3000 and above	Negative	Negative	Yes			No
25-35	18 and above	Never_married	Above high school, >=9	3000 and above	Negative	Negative	Yes			No
25-35	less than 18	Never_married	Above high school, >=9	3000 and above	Negative		No			No
25-35	less than 18	Never_married	Primary school, 1-8	3000 and above	Negative	Negative	Yes			No
less than 25	less than 18	Divorced	Primary school, 1-8	3000 and above	Negative		No			No
25-35	less than 18	Divorced	not read and write	3000 and above	Negative	Negative	Yes			No
25-35	18 and above	Never_married	Primary school, 1-8	3000 and above	Negative	Negative	Yes			Yes
less than 25	less than 18	Divorced	Primary school, 1-8	3000 and above	Negative		No			No
less than 25	less than 18	Divorced	Primary school, 1-8	3000 and above	Negative		No			No
25-35	18 and above	Divorced	Primary school, 1-8	3000 and above	Negative		No			No
less than 25	less than 18	Never_married	Above high school, >=9	less than 3000	Negative		No			Yes
25-35	less than 18	Never_married	not read and write	3000 and above	Negative	Negative	Yes			Yes
less than 25	less than 18	Never_married	Primary school, 1-8	less than 3000	Negative	Negative	Yes			No
25-35	less than 18	Never_married	Above high school, >=9	less than 3000	Negative	Negative	Yes			No
35 and above	18 and above	Divorced	not read and write	less than 3000	Negative	Negative	Yes			No
25-35	less than 18	Divorced	Above high school, >=9	3000 and above	Negative	Negative	Yes			No
less than 25	less than 18	Never_married	Primary school, 1-8	3000 and above	Negative	Negative	Yes			Yes
less than 25	less than 18	Divorced	Above high school, >=9	3000 and above	Negative	Negative	Yes			No
25-35	18 and above	Never_married	Primary school, 1-8	3000 and above	Negative	Negative	Yes			No
less than 25	less than 18	Divorced	Primary school, 1-8	3000 and above	Negative	Negative	Yes			No
35 and above	less than 18	Divorced	Primary school, 1-8	less than 3000	Negative	Negative	Yes			No
less than 25	18 and above	Never_married	Primary school, 1-8	3000 and above	Negative		No			No
25-35	less than 18	Divorced	Above high school, >=9	3000 and above	Negative	Negative	Yes			No
25-35	18 and above	Divorced	Above high school, >=9	3000 and above	Negative	Negative	Yes			No
25-35	18 and above	Divorced	Primary school, 1-8	3000 and above	Negative	Negative	Yes			No
25-35	less than 18	Divorced	Above high school, >=9	3000 and above	Negative	Negative	Yes			No
35 and above	18 and above	Never_married	Primary school, 1-8	3000 and above	Negative	Negative	Yes			No
less than 25	less than 18	Divorced	Primary school, 1-8	3000 and above	Negative		No			No
less than 25	less than 18	Divorced	Primary school, 1-8	less than 3000	Negative	Negative	Yes			Yes
25-35	less than 18	Divorced	Above high school, >=9	3000 and above	Negative	Negative	Yes			No
25-35	18 and above	Divorced	Above high school, >=9	3000 and above	Negative	Negative	Yes			No
35 and above	less than 18	Separated	Primary school, 1-8	3000 and above	Negative	do not receive result	Yes			No
25-35	less than 18	Never_married	not read and write	3000 and above	Negative		No			No
25-35	18 and above	Divorced	Primary school, 1-8	3000 and above	Negative	Negative	Yes			No
less than 25	less than 18	Never_married	Primary school, 1-8	3000 and above	Negative	Negative	Yes			No
less than 25	less than 18	Never_married	Above high school, >=9	3000 and above	Negative	Negative	Yes			No
less than 25	18 and above	Never_married	Primary school, 1-8	3000 and above	Negative	Negative	Yes			No
less than 25	less than 18	Never_married	Above high school, >=9	3000 and above	Negative		No			Yes
25-35	less than 18	Never_married	Above high school, >=9	3000 and above	Negative	Negative	Yes			No
less than 25	less than 18	Never_married	Primary school, 1-8	less than 3000	Negative		No			Yes
25-35	18 and above	Married	Primary school, 1-8	3000 and above	Negative	Negative	Yes			No
25-35	18 and above	Never_married	Above high school, >=9	3000 and above	Negative	Negative	Yes			No
less than 25	less than 18	Divorced	not read and write	3000 and above	Negative	Negative	Yes			No
25-35	less than 18	Divorced	Above high school, >=9	3000 and above	Negative	Negative	Yes			Yes
25-35	18 and above	Never_married	Above high school, >=9	3000 and above	Negative		No			No
25-35	18 and above	Divorced	Above high school, >=9	3000 and above	Negative		No			Yes
less than 25	less than 18	Never_married	Primary school, 1-8	3000 and above	Negative		No			No
25-35	less than 18	Divorced	Above high school, >=9	3000 and above	Negative	Negative	Yes			No
25-35	less than 18	Widowed	Primary school, 1-8	3000 and above	Negative	Negative	Yes			No
25-35	less than 18	Divorced	not read and write	3000 and above	Negative	Negative	Yes			No
25-35	less than 18	Divorced	Above high school, >=9	3000 and above	Negative		No			No
less than 25	less than 18	Never_married	Primary school, 1-8	3000 and above	Negative	Negative	Yes			No
35 and above	18 and above	Widowed	Above high school, >=9	3000 and above	Negative	Negative	Yes			No
25-35	less than 18	Divorced	Primary school, 1-8	3000 and above	Negative		No			Yes
less than 25	less than 18	Never_married	Above high school, >=9	3000 and above	Negative		No			Yes
less than 25	less than 18	Divorced	Primary school, 1-8	3000 and above	Negative		No			Yes
less than 25	less than 18	Never_married	Above high school, >=9	3000 and above	Negative	Negative	Yes			No
25-35	less than 18	Never_married	Primary school, 1-8	less than 3000	Negative	Negative	Yes			No
25-35	less than 18	Divorced	not read and write	3000 and above	Negative	Negative	Yes			No
less than 25	less than 18	Divorced	Primary school, 1-8	3000 and above	Negative		No			No
less than 25	less than 18	Separated	Primary school, 1-8	3000 and above	Negative	Negative	Yes			Yes
25-35	18 and above	Divorced	Primary school, 1-8	3000 and above	Negative		No			Yes
25-35	18 and above	Divorced	not read and write	3000 and above	Negative	Negative	Yes			No
25-35	less than 18	Divorced	not read and write	3000 and above	Negative		No			No
less than 25	less than 18	Never_married	Primary school, 1-8	3000 and above	Negative	Negative	Yes			No
less than 25	less than 18	Never_married	Primary school, 1-8	3000 and above	Negative	Negative	Yes			No
25-35	less than 18	Widowed	Above high school, >=9	3000 and above	Negative	Negative	Yes			No
less than 25	18 and above	Divorced	Primary school, 1-8	less than 3000	Negative		No			No
less than 25	less than 18	Never_married	Primary school, 1-8	less than 3000	Negative	Negative	Yes			No
25-35	less than 18	Never_married	Primary school, 1-8	less than 3000	Negative	Negative	Yes			No
25-35	less than 18	Divorced	not read and write	less than 3000	Negative		No			No
less than 25	18 and above	Never_married	Primary school, 1-8	3000 and above	Negative	Negative	Yes			No
less than 25	less than 18	Never_married	Primary school, 1-8	3000 and above	Negative	Negative	Yes			No
less than 25	less than 18	Never_married	Primary school, 1-8	3000 and above	Negative	Negative	Yes			No
25-35	less than 18	Never_married	Above high school, >=9	3000 and above	Negative	Negative	Yes			No
25-35	less than 18	Never_married	not read and write	less than 3000	Negative	Negative	Yes			No
25-35	18 and above	Never_married	Primary school, 1-8	3000 and above	Negative	Negative	Yes			No
less than 25	less than 18	Never_married	Above high school, >=9	less than 3000	Negative	Negative	Yes			No
less than 25	less than 18	Divorced	Primary school, 1-8	less than 3000	Negative	Negative	Yes			No
25-35	less than 18	Divorced	Primary school, 1-8	3000 and above	Negative	Negative	Yes			No
25-35	less than 18	Divorced	Above high school, >=9	3000 and above	Negative	Negative	Yes			No
25-35	less than 18	Divorced	Above high school, >=9	3000 and above	Negative	Negative	Yes			No
less than 25	less than 18	Never_married	Primary school, 1-8	3000 and above	Negative	Negative	Yes			Yes
25-35	less than 18	Divorced	Primary school, 1-8	3000 and above	Negative	Negative	Yes			No
less than 25	less than 18	Divorced	Primary school, 1-8	3000 and above	Negative	Negative	Yes			No
less than 25	less than 18	Divorced	Above high school, >=9	3000 and above	Negative	Negative	Yes			No
less than 25	less than 18	Never_married	Primary school, 1-8	3000 and above	Negative	Negative	Yes			Yes
less than 25	less than 18	Never_married	Above high school, >=9	3000 and above	Negative	Negative	Yes			No
less than 25	18 and above	Never_married	Above high school, >=9	3000 and above	Negative	Negative	Yes			No
less than 25	less than 18	Never_married	Primary school, 1-8	3000 and above	Negative	Negative	Yes			No
less than 25	less than 18	Never_married	Primary school, 1-8	3000 and above	Negative		No			Yes
less than 25	less than 18	Never_married	Primary school, 1-8	3000 and above	Negative	Negative	Yes			Yes
less than 25	less than 18	Never_married	Primary school, 1-8	3000 and above	Negative	Negative	Yes			No
less than 25	less than 18	Never_married	Primary school, 1-8	3000 and above	Negative	Negative	Yes			Yes
less than 25	less than 18	Never_married	Primary school, 1-8	3000 and above	Negative	Negative	Yes			No
less than 25	less than 18	Divorced	Primary school, 1-8	3000 and above	Negative	Negative	Yes			No
25-35	less than 18	Divorced	Primary school, 1-8	3000 and above	Negative	Negative	Yes			No
35 and above	18 and above	Never_married	not read and write	3000 and above	Negative	Negative	Yes			No
less than 25	18 and above	Divorced	Primary school, 1-8	3000 and above	Negative		No			No
less than 25	less than 18	Never_married	Primary school, 1-8	3000 and above	Negative	Negative	Yes			No
25-35	less than 18	Divorced	Primary school, 1-8	less than 3000	Negative	Negative	Yes			No
25-35	less than 18	Never_married	Primary school, 1-8	3000 and above	Negative	Negative	Yes			No
less than 25	less than 18	Divorced	Primary school, 1-8	3000 and above	Negative	Negative	Yes			No
less than 25	less than 18	Separated	Primary school, 1-8	3000 and above	Negative	Negative	Yes			Yes
less than 25	less than 18	Divorced	Primary school, 1-8	less than 3000	Negative	Negative	Yes			No
25-35	less than 18	Divorced	Primary school, 1-8	3000 and above	Negative	Negative	Yes			No
25-35	less than 18	Divorced	Above high school, >=9	less than 3000	Negative	do not receive result	Yes			No
less than 25	less than 18	Never_married	Above high school, >=9	3000 and above	Negative	Negative	Yes			No
25-35	less than 18	Divorced	Above high school, >=9	less than 3000	Negative		No			No
less than 25	less than 18	Never_married	Above high school, >=9	3000 and above	Negative	Negative	Yes			Yes
25-35	less than 18	Divorced	Primary school, 1-8	3000 and above	Negative	Negative	Yes			No
25-35	less than 18	Divorced	Primary school, 1-8	3000 and above	Negative	Negative	Yes			No
25-35	less than 18	Never_married	Primary school, 1-8	less than 3000	Negative	Negative	Yes			No
25-35	less than 18	Divorced	Primary school, 1-8	3000 and above	Negative	Negative	Yes			No
less than 25	less than 18	Never_married	Primary school, 1-8	3000 and above	Negative	Negative	Yes			No
25-35	less than 18	Divorced	Primary school, 1-8	3000 and above	Negative	Negative	Yes			No
less than 25	less than 18	Never_married	Primary school, 1-8	3000 and above	Negative	Negative	Yes			No
less than 25	less than 18	Divorced	Above high school, >=9	3000 and above	Negative	Negative	Yes			Yes
25-35	less than 18	Married	Primary school, 1-8	3000 and above	Negative	Negative	Yes			No
less than 25	18 and above	Never_married	Primary school, 1-8	less than 3000	Negative	Negative	Yes			No
25-35	less than 18	Divorced	Above high school, >=9	3000 and above	Negative	Negative	Yes			Yes
25-35	less than 18	Divorced	Above high school, >=9	3000 and above	Negative	Negative	Yes			No
25-35	less than 18	Divorced	Above high school, >=9	3000 and above	Negative	Negative	Yes			No
less than 25	less than 18	Never_married	Above high school, >=9	3000 and above	Negative	Negative	Yes			No
less than 25	less than 18	Never_married	Primary school, 1-8	3000 and above	Negative	Negative	Yes			No
25-35	less than 18	Divorced	Primary school, 1-8	3000 and above	Negative	Negative	Yes			No
25-35	less than 18	Never_married	Primary school, 1-8	3000 and above	Negative	Negative	Yes			No
25-35	less than 18	Never_married	Primary school, 1-8	3000 and above	Negative	Negative	Yes			No
less than 25	less than 18	Divorced	Primary school, 1-8	3000 and above	Negative	Negative	Yes			Yes
less than 25	less than 18	Never_married	Above high school, >=9	3000 and above	Negative	Negative	Yes			No
less than 25	less than 18	Never_married	Primary school, 1-8	3000 and above	Negative	Negative	Yes			Yes
25-35	less than 18	Divorced	Primary school, 1-8	3000 and above	Negative		No			No
less than 25	less than 18	Never_married	Primary school, 1-8	3000 and above	Negative	Negative	Yes			No
less than 25	18 and above	Divorced	Primary school, 1-8	3000 and above	Negative	Negative	Yes			No
25-35	less than 18	Never_married	Primary school, 1-8	3000 and above	Negative	Negative	Yes			No
25-35	less than 18	Never_married	Primary school, 1-8	3000 and above	Negative	Negative	Yes			No
less than 25	less than 18	Never_married	Above high school, >=9	3000 and above	Negative	Negative	Yes			No
25-35	18 and above	Divorced	Primary school, 1-8	3000 and above	Negative	Negative	Yes			No
less than 25	18 and above	Never_married	Above high school, >=9	3000 and above	Negative	Negative	Yes			No
25-35	less than 18	Divorced	Primary school, 1-8	3000 and above	Negative	Negative	Yes			Yes
less than 25	less than 18	Never_married	Above high school, >=9	3000 and above	Negative	Negative	Yes			No
less than 25	less than 18	Never_married	Primary school, 1-8	3000 and above	Negative	Negative	Yes			No
less than 25	less than 18	Never_married	Primary school, 1-8	3000 and above	Negative	Negative	Yes			Yes
less than 25	less than 18	Divorced	Above high school, >=9	3000 and above	Negative	Negative	Yes			No
25-35	less than 18	Divorced	Primary school, 1-8	3000 and above	Negative		No			No
25-35	less than 18	Never_married	Primary school, 1-8	3000 and above	Negative	Negative	Yes			No
less than 25	less than 18	Never_married	Primary school, 1-8	3000 and above	Negative	Negative	Yes			No
25-35	less than 18	Divorced	Above high school, >=9	3000 and above	Negative	Negative	Yes			Yes
25-35	less than 18	Never_married	Primary school, 1-8	3000 and above	Negative		No			No
25-35	less than 18	Divorced	Primary school, 1-8	3000 and above	Negative	Negative	Yes			Yes
25-35	less than 18	Divorced	Primary school, 1-8	3000 and above	Negative	Negative	Yes			Yes
25-35	less than 18	Divorced	not read and write	3000 and above	Negative	Negative	Yes			No
less than 25	less than 18	Divorced	Primary school, 1-8	3000 and above	Negative	Negative	Yes			No
25-35	less than 18	Never_married	Primary school, 1-8	3000 and above	Negative		No			No
25-35	less than 18	Never_married	Primary school, 1-8	3000 and above	Negative	Negative	Yes			No
less than 25	less than 18	Never_married	Above high school, >=9	3000 and above	Negative		No			No
less than 25	less than 18	Never_married	Primary school, 1-8	3000 and above	Negative	Negative	Yes			Yes
35 and above	less than 18	Never_married	Primary school, 1-8	less than 3000	Negative	Negative	Yes			Yes
25-35	less than 18	Never_married	not read and write	3000 and above	Negative		No			No
less than 25	18 and above	Never_married	Primary school, 1-8	3000 and above	Negative	Negative	Yes			No
less than 25	less than 18	Never_married	Above high school, >=9	less than 3000	Negative	Negative	Yes			Yes
less than 25	18 and above	Never_married	Primary school, 1-8	3000 and above	Negative	Negative	Yes			Yes
less than 25	less than 18	Never_married	Primary school, 1-8	3000 and above	Negative	Negative	Yes			Yes
less than 25	less than 18	Never_married	Primary school, 1-8	3000 and above	Negative	Negative	Yes			No
25-35	less than 18	Married	Primary school, 1-8	3000 and above	Negative	Negative	Yes			Yes
less than 25	less than 18	Divorced	Primary school, 1-8	3000 and above	Negative	Negative	Yes			No
less than 25	less than 18	Divorced	Primary school, 1-8	3000 and above	Negative	Negative	Yes			No
25-35	less than 18	Never_married	Primary school, 1-8	3000 and above	Negative		No			No
less than 25	less than 18	Never_married	Primary school, 1-8	3000 and above	Negative	Negative	Yes			Yes
25-35	18 and above	Divorced	Above high school, >=9	3000 and above	Negative	Negative	Yes			Yes
25-35	less than 18	Never_married	Primary school, 1-8	3000 and above	Negative	Negative	Yes			No
25-35	less than 18	Never_married	Primary school, 1-8	3000 and above	Negative		No			No
25-35	less than 18	Divorced	Above high school, >=9	3000 and above	Negative	Negative	Yes			Yes
less than 25	less than 18	Divorced	Primary school, 1-8	3000 and above	Negative	Negative	Yes			Yes
less than 25	less than 18	Divorced	Above high school, >=9	3000 and above	Negative	Negative	Yes			Yes
less than 25	less than 18	Never_married	Above high school, >=9	3000 and above	Negative	Negative	Yes			Yes
less than 25	less than 18	Divorced	not read and write	3000 and above	Negative		No			No
less than 25	less than 18	Never_married	Above high school, >=9	3000 and above	Negative	Negative	Yes			No
less than 25	less than 18	Never_married	Primary school, 1-8	3000 and above	Negative		No			No
less than 25	less than 18	Never_married	Above high school, >=9	3000 and above	Negative	Negative	Yes			No
less than 25	less than 18	Married	Primary school, 1-8	3000 and above	Negative	Negative	Yes			Yes
25-35	less than 18	Divorced	Primary school, 1-8	3000 and above	Negative	Negative	Yes			Yes
25-35	less than 18	Never_married	Primary school, 1-8	less than 3000	Negative	Negative	Yes			No
25-35	less than 18	Never_married	Above high school, >=9	3000 and above	Negative		No			No
less than 25	less than 18	Never_married	Above high school, >=9	3000 and above	Negative	Negative	Yes			No
less than 25	less than 18	Never_married	Above high school, >=9	3000 and above	Negative	Negative	Yes			No
25-35	less than 18	Never_married	Above high school, >=9	3000 and above	Negative	Negative	Yes			No
25-35	less than 18	Divorced	Above high school, >=9	3000 and above	Negative	Negative	Yes			Yes
25-35	less than 18	Never_married	Primary school, 1-8	3000 and above	Negative	Negative	Yes			Yes
25-35	less than 18	Divorced	Above high school, >=9	3000 and above	Negative		No			Yes
25-35	less than 18	Divorced	not read and write	3000 and above	Negative	Negative	Yes			No
less than 25	less than 18	Never_married	Primary school, 1-8	3000 and above	Negative	Negative	Yes			No
less than 25	less than 18	Never_married	Primary school, 1-8	3000 and above	Negative	Negative	Yes			No
less than 25	less than 18	Never_married	Primary school, 1-8	3000 and above	Negative		No			No
less than 25	less than 18	Never_married	Primary school, 1-8	3000 and above	Negative	do not receive result	Yes			No
25-35	less than 18	Divorced	Above high school, >=9	3000 and above	Negative	Negative	Yes			No
25-35	less than 18	Never_married	not read and write	3000 and above	Negative		No			Yes
25-35	less than 18	Never_married	Primary school, 1-8	3000 and above	Negative	Negative	Yes			No
25-35	less than 18	Never_married	Primary school, 1-8	3000 and above	Negative	Negative	Yes			Yes
25-35	less than 18	Divorced	Primary school, 1-8	3000 and above	Negative	Negative	Yes			No
25-35	18 and above	Never_married	Above high school, >=9	3000 and above	Negative	Negative	Yes			No
less than 25	less than 18	Never_married	Primary school, 1-8	3000 and above	Negative	Negative	Yes			Yes
less than 25	18 and above	Divorced	Primary school, 1-8	3000 and above	Negative		No			Yes
25-35	less than 18	Never_married	Primary school, 1-8	3000 and above	Negative	Negative	Yes			No
25-35	less than 18	Never_married	Primary school, 1-8	3000 and above	Negative	Negative	Yes			Yes
less than 25	less than 18	Never_married	Above high school, >=9	3000 and above	Negative	do not receive result	Yes			No
less than 25	less than 18	Never_married	Primary school, 1-8	3000 and above	Negative		No			No
25-35	less than 18	Never_married	not read and write	3000 and above	Negative	Negative	Yes			Yes
less than 25	less than 18	Divorced	Primary school, 1-8	3000 and above	Negative	Negative	Yes			No
25-35	less than 18	Divorced	Primary school, 1-8	3000 and above	Negative	Negative	Yes			No
25-35	less than 18	Never_married	Primary school, 1-8	3000 and above	Negative	Negative	Yes			Yes
25-35	less than 18	Never_married	Primary school, 1-8	3000 and above	Negative	Negative	Yes			No
less than 25	less than 18	Never_married	Above high school, >=9	3000 and above	Negative	Negative	Yes			No
less than 25	less than 18	Widowed	not read and write	3000 and above	Negative	Negative	Yes			No
less than 25	less than 18	Never_married	Primary school, 1-8	3000 and above	Negative	Negative	Yes			No
35 and above	less than 18	Divorced	Primary school, 1-8	3000 and above	Negative	Negative	Yes			No
25-35	18 and above	Divorced	Primary school, 1-8	3000 and above	Negative	Negative	Yes			No
25-35	less than 18	Divorced	Primary school, 1-8	3000 and above	Negative	Negative	Yes			No
35 and above	less than 18	Never_married	not read and write	3000 and above	Negative	Negative	Yes			No
less than 25	less than 18	Divorced	Above high school, >=9	3000 and above	Negative	Negative	Yes			No
less than 25	less than 18	Divorced	Above high school, >=9	3000 and above	Negative	Negative	Yes			No
25-35	less than 18	Never_married	Primary school, 1-8	less than 3000	Negative	Negative	Yes			No
less than 25	18 and above	Never_married	Primary school, 1-8	3000 and above	Negative	Negative	Yes			No
less than 25	less than 18	Never_married	Primary school, 1-8	3000 and above	Negative	Negative	Yes			Yes
25-35	less than 18	Never_married	Primary school, 1-8	3000 and above	Negative	Negative	Yes			No
less than 25	less than 18	Never_married	Primary school, 1-8	3000 and above	Negative	Negative	Yes			No
less than 25	less than 18	Never_married	Above high school, >=9	3000 and above	Negative	Negative	Yes			No
25-35	18 and above	Divorced	Above high school, >=9	3000 and above	Negative	Negative	Yes			Yes
less than 25	less than 18	Never_married	Above high school, >=9	3000 and above	Negative	do not receive result	Yes			Yes
25-35	less than 18	Divorced	Above high school, >=9	3000 and above	Negative		No			No
25-35	18 and above	Divorced	Primary school, 1-8	3000 and above	Negative	Negative	Yes			No
less than 25	less than 18	Never_married	Primary school, 1-8	3000 and above	Negative	Negative	Yes			No
less than 25	less than 18	Divorced	Primary school, 1-8	3000 and above	Negative	Negative	Yes			No
less than 25	less than 18	Never_married	Above high school, >=9	3000 and above	Negative	Negative	Yes			No
less than 25	18 and above	Never_married	Above high school, >=9	3000 and above	Negative	Negative	Yes			Yes
less than 25	less than 18	Never_married	Primary school, 1-8	3000 and above	Negative	Negative	Yes			No
25-35	less than 18	Divorced	Primary school, 1-8	3000 and above	Negative	Negative	Yes			No
35 and above	less than 18	Never_married	Primary school, 1-8	3000 and above	Negative		No			No
25-35	less than 18	Divorced	Primary school, 1-8	3000 and above	Negative		No			No
less than 25	less than 18	Never_married	Above high school, >=9	3000 and above	Negative		No			No
25-35	18 and above	Divorced	Primary school, 1-8	3000 and above	Negative	Negative	Yes			No
less than 25	18 and above	Never_married	Above high school, >=9	3000 and above	Negative		No			No
25-35	less than 18	Never_married	Primary school, 1-8	3000 and above	Negative		No			No
25-35	less than 18	Never_married	not read and write	3000 and above	Negative		No			No
25-35	less than 18	Never_married	Above high school, >=9	3000 and above	Negative		No			No
less than 25	less than 18	Never_married	Primary school, 1-8	3000 and above	Negative		No			Yes
less than 25	less than 18	Married	Above high school, >=9	3000 and above	Negative	Negative	Yes			No
less than 25	less than 18	Never_married	Above high school, >=9	3000 and above	Negative	Negative	Yes			Yes
less than 25	less than 18	Never_married	Above high school, >=9	3000 and above	Negative		No			Yes
25-35	less than 18	Never_married	Primary school, 1-8	3000 and above	Negative		No			Yes
25-35	less than 18	Divorced	Primary school, 1-8	3000 and above	Negative	Negative	Yes			Yes
25-35	less than 18	Divorced	Primary school, 1-8	3000 and above	Negative	Negative	Yes			No
25-35	18 and above	Never_married	Primary school, 1-8	3000 and above	Negative	Negative	Yes			No
25-35	less than 18	Never_married	Primary school, 1-8	3000 and above	Negative		No			Yes
less than 25	less than 18	Never_married	Primary school, 1-8	3000 and above	Negative		No			No
35 and above	18 and above	Divorced	Primary school, 1-8	less than 3000	Negative	Negative	Yes			No
35 and above	less than 18	Divorced	Above high school, >=9	3000 and above	Negative	Negative	Yes			No
less than 25	18 and above	Never_married	Primary school, 1-8	3000 and above	Negative	Negative	Yes			Yes
25-35	less than 18	Divorced	Primary school, 1-8	3000 and above	Negative	Negative	Yes			No
25-35	18 and above	Divorced	Primary school, 1-8	3000 and above	Negative	Negative	Yes			No
25-35	18 and above	Divorced	Primary school, 1-8	3000 and above	Negative		No			No
25-35	less than 18	Never_married	Primary school, 1-8	3000 and above	Negative		No			No
25-35	18 and above	Divorced	Above high school, >=9	3000 and above	Negative	Negative	Yes			No
25-35	less than 18	Divorced	Above high school, >=9	less than 3000	Negative	Negative	Yes			No
25-35	18 and above	Divorced	Primary school, 1-8	3000 and above	Negative		No			No
25-35	18 and above	Divorced	Above high school, >=9	3000 and above	Negative		No			No
less than 25	less than 18	Never_married	Primary school, 1-8	3000 and above	Negative	Negative	Yes			Yes
25-35	18 and above	Never_married	Primary school, 1-8	3000 and above	Negative	Negative	Yes			Yes
25-35	less than 18	Never_married	Primary school, 1-8	3000 and above	Negative		No			No
25-35	less than 18	Never_married	Primary school, 1-8	3000 and above	Negative	Negative	Yes			Yes
25-35	less than 18	Divorced	Primary school, 1-8	3000 and above	Negative		No			No
less than 25	18 and above	Never_married	Primary school, 1-8	3000 and above	Negative	Negative	Yes			No
less than 25	less than 18	Never_married	Primary school, 1-8	less than 3000	Negative	Negative	Yes			No
25-35	less than 18	Divorced	Primary school, 1-8	3000 and above	Negative		No			Yes
25-35	less than 18	Divorced	Above high school, >=9	3000 and above	Negative	Negative	Yes			Yes
25-35	less than 18	Divorced	not read and write	3000 and above	Negative	Negative	Yes			No
25-35	less than 18	Never_married	Primary school, 1-8	3000 and above	Negative		No			No
less than 25	less than 18	Never_married	Primary school, 1-8	3000 and above	Negative	Negative	Yes			No
25-35	less than 18	Never_married	Above high school, >=9	3000 and above	Negative	Negative	Yes			Yes
less than 25	less than 18	Never_married	Primary school, 1-8	3000 and above	Negative		No			No
25-35	less than 18	Divorced	Primary school, 1-8	3000 and above	Negative		No			No
25-35	less than 18	Divorced	Primary school, 1-8	3000 and above	Negative	Negative	Yes			Yes
less than 25	18 and above	Never_married	Above high school, >=9	3000 and above	Negative		No			No
less than 25	less than 18	Never_married	Primary school, 1-8	3000 and above	Negative	Negative	Yes			Yes
25-35	less than 18	Never_married	Primary school, 1-8	3000 and above	Negative		No			No
25-35	less than 18	Divorced	Primary school, 1-8	3000 and above	Negative		No			No
less than 25	less than 18	Never_married	not read and write	3000 and above	Negative		No			Yes
25-35	less than 18	Divorced	Primary school, 1-8	3000 and above	Negative	Negative	Yes			No
25-35	less than 18	Never_married	Primary school, 1-8	3000 and above	Negative		No			No
25-35	less than 18	Never_married	Above high school, >=9	3000 and above	Negative	Negative	Yes			Yes
25-35	less than 18	Never_married	Primary school, 1-8	3000 and above	Negative	Negative	Yes			No
25-35	18 and above	Divorced	Primary school, 1-8	3000 and above	Negative	Negative	Yes			No
25-35	less than 18	Widowed	Primary school, 1-8	3000 and above	Negative	Negative	Yes			No
less than 25	less than 18	Never_married	Primary school, 1-8	3000 and above	Negative	Negative	Yes			No
less than 25	18 and above	Never_married	Above high school, >=9	3000 and above	Negative		No			No
less than 25	less than 18	Never_married	Primary school, 1-8	3000 and above	Negative	Negative	Yes			No
less than 25	less than 18	Never_married	Primary school, 1-8	3000 and above	Negative		No			No
25-35	less than 18	Never_married	Primary school, 1-8	3000 and above	Negative		No			No
less than 25	less than 18	Never_married	Above high school, >=9	3000 and above	Negative	Negative	Yes			No
less than 25	18 and above	Never_married	Primary school, 1-8	3000 and above	Negative		No			Yes
25-35	less than 18	Divorced	Primary school, 1-8	3000 and above	Negative	Negative	Yes			No
25-35	less than 18	Divorced	Above high school, >=9	3000 and above	Negative	Negative	Yes			No
25-35	less than 18	Divorced	Above high school, >=9	3000 and above	Negative	Negative	Yes			No
less than 25	less than 18	Never_married	not read and write	3000 and above	Negative	Negative	Yes			No
less than 25	less than 18	Divorced	Primary school, 1-8	less than 3000	Negative		No			No
less than 25	less than 18	Never_married	Primary school, 1-8	3000 and above	Negative	Negative	Yes			No
less than 25	less than 18	Never_married	Primary school, 1-8	3000 and above	Negative	Negative	Yes			Yes
25-35	18 and above	Divorced	Above high school, >=9	3000 and above	Negative	Negative	Yes			No
less than 25	less than 18	Separated	Primary school, 1-8	3000 and above	Negative		No			Yes
25-35	less than 18	Divorced	Primary school, 1-8	3000 and above	Negative	Negative	Yes			Yes
25-35	less than 18	Separated	Above high school, >=9	3000 and above	Negative		No			No
25-35	18 and above	Divorced	Primary school, 1-8	3000 and above	Negative		No			Yes
25-35	18 and above	Never_married	Above high school, >=9	3000 and above	Negative		No			Yes
less than 25	less than 18	Never_married	Above high school, >=9	3000 and above	Negative	Negative	Yes			No
less than 25	less than 18	Divorced	Primary school, 1-8	less than 3000	Negative	Negative	Yes			Yes
25-35	less than 18	Never_married	Above high school, >=9	3000 and above	Negative		No			No
less than 25	less than 18	Never_married	Primary school, 1-8	3000 and above	Negative	Negative	Yes			No
less than 25	less than 18	Never_married	Above high school, >=9	3000 and above	Negative		No			No
less than 25	less than 18	Divorced	not read and write	3000 and above	Negative		No			No
less than 25	less than 18	Separated	Above high school, >=9	3000 and above	Negative	Negative	Yes			Yes
less than 25	18 and above	Divorced	Above high school, >=9	3000 and above	Negative	Negative	Yes			No
less than 25	less than 18	Never_married	Above high school, >=9	3000 and above	Negative	Negative	Yes			No
25-35	less than 18	Divorced	Above high school, >=9	3000 and above	Negative	Negative	Yes			No
25-35	less than 18	Divorced	Above high school, >=9	less than 3000	Negative		No			No
25-35	less than 18	Never_married	Primary school, 1-8	less than 3000	Negative		No			Yes
25-35	18 and above	Divorced	Primary school, 1-8	less than 3000	Negative	Negative	Yes			No
25-35	less than 18	Never_married	Primary school, 1-8	3000 and above	Negative	Negative	Yes			Yes
less than 25	less than 18	Never_married	Primary school, 1-8	3000 and above	Negative	Negative	Yes			No
25-35	less than 18	Divorced	Primary school, 1-8	3000 and above	Negative	Negative	Yes			No
25-35	less than 18	Never_married	Primary school, 1-8	3000 and above	Negative	Negative	Yes			No
less than 25	less than 18	Never_married	Above high school, >=9	3000 and above	Negative	Negative	Yes			No
25-35	less than 18	Widowed	Primary school, 1-8	3000 and above	Negative	Negative	Yes			No
25-35	less than 18	Divorced	not read and write	3000 and above	Negative		No			No
25-35	18 and above	Never_married	Above high school, >=9	less than 3000	Negative	Negative	Yes			No
25-35	less than 18	Married	not read and write	3000 and above	Negative		No			No
less than 25	less than 18	Married	Above high school, >=9	3000 and above	Negative	Negative	Yes			No
less than 25	less than 18	Divorced	not read and write	3000 and above	Negative		No			Yes
less than 25	less than 18	Never_married	Above high school, >=9	3000 and above	Negative	Negative	Yes			No
less than 25	less than 18	Never_married	Above high school, >=9	3000 and above	Negative		No			No
25-35	less than 18	Divorced	Primary school, 1-8	3000 and above	Negative	Negative	Yes			No
25-35	18 and above	Divorced	Above high school, >=9	3000 and above	Negative	Negative	Yes			No
25-35	less than 18	Divorced	Above high school, >=9	3000 and above	Negative	Negative	Yes			No
25-35	less than 18	Divorced	not read and write	less than 3000	Negative		No			No
25-35	less than 18	Divorced	Primary school, 1-8	3000 and above	Negative	Negative	Yes			Yes
less than 25	less than 18	Never_married	Primary school, 1-8	3000 and above	Negative	Negative	Yes			No
25-35	less than 18	Divorced	Primary school, 1-8	3000 and above	Negative	Negative	Yes			No
25-35	less than 18	Never_married	Primary school, 1-8	3000 and above	Negative	Negative	Yes			No
less than 25	18 and above	Married	Primary school, 1-8	3000 and above	Negative	Negative	Yes			No
25-35	less than 18	Divorced	Primary school, 1-8	less than 3000	Negative	Negative	Yes			Yes
25-35	less than 18	Divorced	not read and write	3000 and above	Negative	Negative	Yes			No
less than 25	less than 18	Never_married	Primary school, 1-8	3000 and above	Negative	Negative	Yes			Yes
less than 25	less than 18	Divorced	not read and write	3000 and above	Negative		No			No
less than 25	less than 18	Widowed	not read and write	3000 and above	Negative	Negative	Yes			No
less than 25	less than 18	Never_married	Above high school, >=9	3000 and above	Negative		No			No
25-35	18 and above	Divorced	Above high school, >=9	3000 and above	Negative	Negative	Yes			No
25-35	less than 18	Divorced	Primary school, 1-8	3000 and above	Negative	Negative	Yes			No
less than 25	less than 18	Never_married	Primary school, 1-8	3000 and above	Negative	Negative	Yes			Yes
25-35	less than 18	Married	Primary school, 1-8	3000 and above	Negative		No			No
25-35	less than 18	Divorced	Primary school, 1-8	3000 and above	Negative	Negative	Yes			No
25-35	18 and above	Divorced	Primary school, 1-8	3000 and above	Negative	Negative	Yes			No
25-35	less than 18	Never_married	Above high school, >=9	3000 and above	Negative	Negative	Yes			Yes
25-35	18 and above	Never_married	Above high school, >=9	3000 and above	Negative		No			No
less than 25	less than 18	Never_married	Primary school, 1-8	3000 and above	Negative		No			No
25-35	18 and above	Divorced	Primary school, 1-8	3000 and above	Negative	Negative	Yes			No
less than 25	less than 18	Never_married	Primary school, 1-8	3000 and above	Negative		No			No
25-35	less than 18	Divorced	Above high school, >=9	3000 and above	Negative	Negative	Yes			Yes
35 and above	18 and above	Divorced	Above high school, >=9	3000 and above	Negative	Negative	Yes			No
less than 25	less than 18	Divorced	Primary school, 1-8	3000 and above	Negative	Negative	Yes			No
less than 25	less than 18	Never_married	Primary school, 1-8	3000 and above	Negative	Negative	Yes			No
25-35	less than 18	Never_married	not read and write	3000 and above	Negative	Negative	Yes			No
less than 25	less than 18	Never_married	Primary school, 1-8	3000 and above	Negative	Negative	Yes			No
less than 25	less than 18	Never_married	Primary school, 1-8	3000 and above	Negative	Negative	Yes			No
less than 25	less than 18	Divorced	Above high school, >=9	3000 and above	Negative	Negative	Yes			No
25-35	less than 18	Widowed	not read and write	3000 and above	Negative	Negative	Yes			No
less than 25	less than 18	Divorced	Primary school, 1-8	3000 and above	Negative	Negative	Yes			No
25-35	less than 18	Divorced	Above high school, >=9	3000 and above	Negative	Negative	Yes			Yes
less than 25	less than 18	Never_married	Above high school, >=9	3000 and above	Negative	Negative	Yes			No
25-35	less than 18	Never_married	Above high school, >=9	3000 and above	Negative	Negative	Yes			No
25-35	less than 18	Divorced	Primary school, 1-8	3000 and above	Negative	Negative	Yes			No
less than 25	18 and above	Never_married	Above high school, >=9	3000 and above	Negative	Negative	Yes			Yes
25-35	less than 18	Separated	Primary school, 1-8	3000 and above	Negative	Negative	Yes			No
35 and above	less than 18	Divorced	Primary school, 1-8	3000 and above	Negative	Negative	Yes			No
25-35	less than 18	Divorced	Primary school, 1-8	3000 and above	Negative	Negative	Yes			Yes
35 and above	less than 18	Divorced	Primary school, 1-8	3000 and above	Negative	Negative	Yes			No
25-35	18 and above	Never_married	Above high school, >=9	3000 and above	Negative	Negative	Yes			No
25-35	less than 18	Never_married	Above high school, >=9	3000 and above	Negative	Negative	Yes			No
25-35	less than 18	Never_married	Primary school, 1-8	3000 and above	Negative	Negative	Yes			No
25-35	18 and above	Divorced	Above high school, >=9	3000 and above	Negative		No			No
25-35	less than 18	Divorced	Above high school, >=9	3000 and above	Negative		No			No
25-35	less than 18	Never_married	Primary school, 1-8	3000 and above	Negative	Negative	Yes			No
25-35	less than 18	Divorced	not read and write	3000 and above	Negative		No			No
25-35	less than 18	Never_married	Primary school, 1-8	3000 and above	Negative	Negative	Yes			No
25-35	18 and above	Never_married	Primary school, 1-8	3000 and above	Negative		No			Yes
25-35	18 and above	Divorced	Primary school, 1-8	3000 and above	Negative		No			No
less than 25	less than 18	Divorced	not read and write	3000 and above	Negative		No			No
25-35	less than 18	Never_married	Primary school, 1-8	3000 and above	Negative		No			No
less than 25	less than 18	Never_married	Primary school, 1-8	3000 and above	Negative		No			No
25-35	18 and above	Never_married	not read and write	less than 3000	Negative		No			No
25-35	less than 18	Divorced	Primary school, 1-8	less than 3000	Negative		No			No
25-35	less than 18	Divorced	Above high school, >=9	3000 and above	Negative	Negative	Yes			No
25-35	less than 18	Widowed	Above high school, >=9	3000 and above	Negative		No			No
25-35	less than 18	Divorced	Primary school, 1-8	3000 and above	Negative	Negative	Yes			Yes
25-35	less than 18	Divorced	Primary school, 1-8	3000 and above	Negative	Negative	Yes			No
less than 25	less than 18	Never_married	Primary school, 1-8	3000 and above	Negative		No			Yes
less than 25	18 and above	Never_married	Above high school, >=9	3000 and above	Negative	Negative	Yes			No
25-35	less than 18	Divorced	not read and write	3000 and above	Negative	Negative	Yes			Yes
25-35	18 and above	Married	Primary school, 1-8	3000 and above	Negative		No			No
less than 25	less than 18	Divorced	Primary school, 1-8	3000 and above	Negative	Negative	Yes			No
25-35	18 and above	Never_married	Primary school, 1-8	3000 and above	Negative		No			No
35 and above	18 and above	Never_married	Above high school, >=9	less than 3000	Negative	Negative	Yes			No
35 and above	less than 18	Divorced	Primary school, 1-8	3000 and above	Negative	Negative	Yes			No
25-35	less than 18	Divorced	Primary school, 1-8	3000 and above	Negative		No			No
less than 25	less than 18	Divorced	Primary school, 1-8	3000 and above	Negative	Negative	Yes			No
25-35	less than 18	Divorced	Primary school, 1-8	3000 and above	Negative	Negative	Yes			No
25-35	less than 18	Divorced	Primary school, 1-8	3000 and above	Negative		No			No
35 and above	18 and above	Divorced	Above high school, >=9	3000 and above	Negative	Negative	Yes			Yes
less than 25	less than 18	Never_married	Primary school, 1-8	3000 and above	Negative		No			No
35 and above	less than 18	Widowed	Primary school, 1-8	3000 and above	Negative		No			No
less than 25	less than 18	Divorced	Above high school, >=9	3000 and above	Negative	Negative	Yes			No
25-35	less than 18	Divorced	not read and write	3000 and above	Negative	Negative	Yes			Yes
less than 25	less than 18	Never_married	Above high school, >=9	3000 and above	Negative	Negative	Yes			No
less than 25	less than 18	Never_married	Primary school, 1-8	3000 and above	Negative		No			No
less than 25	18 and above	Never_married	Above high school, >=9	3000 and above	Negative	Negative	Yes			No
25-35	less than 18	Widowed	Primary school, 1-8	3000 and above	Negative	Negative	Yes			No
25-35	less than 18	Never_married	Primary school, 1-8	3000 and above	Negative		No			No
less than 25	less than 18	Separated	Primary school, 1-8	less than 3000	Negative	Negative	Yes			No
less than 25	less than 18	Never_married	Primary school, 1-8	less than 3000	Negative	Negative	Yes			No
25-35	less than 18	Divorced	Primary school, 1-8	less than 3000	Negative	Negative	Yes			No
25-35	less than 18	Divorced	Primary school, 1-8	3000 and above	Negative	Negative	Yes			No
less than 25	less than 18	Never_married	Primary school, 1-8	less than 3000	Negative	Negative	Yes			No
less than 25	less than 18	Never_married	Above high school, >=9	less than 3000	Negative	Negative	Yes			No
less than 25	less than 18	Never_married	Above high school, >=9	less than 3000	Negative	Negative	Yes			No
less than 25	less than 18	Never_married	Primary school, 1-8	less than 3000	Negative	Negative	Yes			No
less than 25	less than 18	Divorced	Above high school, >=9	less than 3000	Negative	Negative	Yes			No
less than 25	18 and above	Never_married	Primary school, 1-8	less than 3000	Negative	Negative	Yes			No
less than 25	less than 18	Never_married	Primary school, 1-8	less than 3000	Negative		No			No
less than 25	less than 18	Divorced	Primary school, 1-8	less than 3000	Negative	Negative	Yes			No
less than 25	less than 18	Never_married	Primary school, 1-8	less than 3000	Negative	Negative	Yes			No
25-35	less than 18	Never_married	Primary school, 1-8	less than 3000	Negative	Negative	Yes			No
25-35	18 and above	Never_married	Primary school, 1-8	less than 3000	Negative	Negative	Yes			No
less than 25	18 and above	Never_married	not read and write	less than 3000	Negative	Negative	Yes			No
less than 25	less than 18	Never_married	Primary school, 1-8	3000 and above	Negative	Negative	Yes			No
25-35	less than 18	Divorced	not read and write	less than 3000	Negative	Negative	Yes			No
less than 25	18 and above	Never_married	Primary school, 1-8	less than 3000	Negative	Negative	Yes			No
less than 25	18 and above	Never_married	Primary school, 1-8	3000 and above	Negative	Negative	Yes			Yes
less than 25	less than 18	Never_married	Primary school, 1-8	3000 and above	Negative	Negative	Yes			No
less than 25	less than 18	Never_married	Above high school, >=9	3000 and above	Negative	Negative	Yes			No
25-35	less than 18	Never_married	not read and write	less than 3000	Negative	Negative	Yes			No
25-35	less than 18	Never_married	Primary school, 1-8	3000 and above	Negative	Negative	Yes			Yes
less than 25	18 and above	Never_married	Primary school, 1-8	3000 and above	Negative	Negative	Yes			No
less than 25	less than 18	Never_married	Primary school, 1-8	3000 and above	Negative	Negative	Yes			No
less than 25	less than 18	Never_married	Primary school, 1-8	3000 and above	Negative	Negative	Yes			Yes
less than 25	less than 18	Divorced	Primary school, 1-8	3000 and above	Negative	Negative	Yes			No
less than 25	less than 18	Never_married	Primary school, 1-8	3000 and above	Negative	Negative	Yes			No
less than 25	less than 18	Never_married	Primary school, 1-8	less than 3000	Negative		No			No
less than 25	less than 18	Never_married	Above high school, >=9	3000 and above	Negative		No			No
25-35	less than 18	Never_married	Above high school, >=9	less than 3000	Negative		No			No
less than 25	less than 18	Divorced	Primary school, 1-8	less than 3000	Negative		No			No
25-35	less than 18	Never_married	not read and write	3000 and above	Negative	Negative	Yes			No
25-35	less than 18	Divorced	Primary school, 1-8	less than 3000	Negative	Negative	Yes			No
25-35	18 and above	Never_married	Primary school, 1-8	less than 3000	Negative		No			No
25-35	less than 18	Divorced	Primary school, 1-8	less than 3000	Negative	Negative	Yes			No
25-35	less than 18	Divorced	Primary school, 1-8	3000 and above	Negative	Negative	Yes			No
less than 25	18 and above	Separated	not read and write	less than 3000	Negative	Negative	Yes			No
less than 25	less than 18	Separated	Primary school, 1-8	less than 3000	Negative	Negative	Yes			Yes
less than 25	18 and above	Never_married	Primary school, 1-8	3000 and above	Negative	Negative	Yes			No
less than 25	less than 18	Separated	not read and write	less than 3000	Negative	Negative	Yes			No
less than 25	less than 18	Married	Primary school, 1-8	less than 3000	Negative	Negative	Yes			No
less than 25	less than 18	Never_married	Above high school, >=9	3000 and above	Negative	Negative	Yes			No
less than 25	less than 18	Never_married	Primary school, 1-8	less than 3000	Negative	Negative	Yes			No
less than 25	less than 18	Divorced	Above high school, >=9	3000 and above	Negative	Negative	Yes			No
25-35	less than 18	Divorced	not read and write	less than 3000	Negative	Negative	Yes			No
less than 25	less than 18	Divorced	Above high school, >=9	3000 and above	Negative	Negative	Yes			No
25-35	less than 18	Divorced	Primary school, 1-8	3000 and above	Negative	Negative	Yes			No
25-35	18 and above	Divorced	Primary school, 1-8	3000 and above	Negative	Negative	Yes			No
25-35	less than 18	Divorced	Primary school, 1-8	less than 3000	Negative	Negative	Yes			No
less than 25	18 and above	Never_married	Above high school, >=9	less than 3000	Negative	Negative	Yes			No
less than 25	less than 18	Never_married	not read and write	less than 3000	Negative	Negative	Yes			No
less than 25	less than 18	Never_married	not read and write	less than 3000	Negative	Negative	Yes			No
less than 25	less than 18	Separated	Primary school, 1-8	less than 3000	Negative	Negative	Yes			No
less than 25	less than 18	Never_married	Primary school, 1-8	less than 3000	Negative	Negative	Yes			No
25-35	less than 18	Never_married	Primary school, 1-8	3000 and above	Negative	Negative	Yes			No
25-35	less than 18	Divorced	not read and write	less than 3000	Negative	Negative	Yes			No
less than 25	less than 18	Never_married	not read and write	less than 3000	Negative	Negative	Yes			Yes
25-35	less than 18	Never_married	Primary school, 1-8	less than 3000	Negative	Negative	Yes			Yes
less than 25	less than 18	Divorced	Primary school, 1-8	less than 3000	Negative	Negative	Yes			No
less than 25	less than 18	Never_married	Primary school, 1-8	less than 3000	Negative		No			No
less than 25	less than 18	Divorced	Primary school, 1-8	less than 3000	Negative	Negative	Yes			No
less than 25	less than 18	Divorced	not read and write	less than 3000	Negative	Negative	Yes			No
less than 25	less than 18	Never_married	Primary school, 1-8	less than 3000	Negative	Negative	Yes			No
less than 25	less than 18	Never_married	Above high school, >=9	less than 3000	Negative	Negative	Yes			Yes
less than 25	less than 18	Divorced	Primary school, 1-8	less than 3000	Negative	Negative	Yes			No
less than 25	18 and above	Never_married	Above high school, >=9	3000 and above	Negative		No			No
less than 25	less than 18	Never_married	Primary school, 1-8	less than 3000	Negative	Negative	Yes			Yes
less than 25	18 and above	Never_married	not read and write	3000 and above	Negative	Negative	Yes			No
less than 25	less than 18	Never_married	not read and write	less than 3000	Negative	Negative	Yes			No
less than 25	less than 18	Never_married	Primary school, 1-8	3000 and above	Negative	Negative	Yes			No
less than 25	less than 18	Divorced	Primary school, 1-8	less than 3000	Negative	Negative	Yes			No
25-35	less than 18	Married	not read and write	less than 3000	Negative	Negative	Yes			No
25-35	less than 18	Divorced	Primary school, 1-8	3000 and above	Negative	Negative	Yes			No
25-35	less than 18	Divorced	Above high school, >=9	3000 and above	Negative	Negative	Yes			No
less than 25	18 and above	Never_married	Above high school, >=9	3000 and above	Negative	Negative	Yes			No
25-35	less than 18	Never_married	Primary school, 1-8	3000 and above	Negative	Negative	Yes			No
25-35	less than 18	Never_married	Primary school, 1-8	3000 and above	Negative	Negative	Yes			No
less than 25	less than 18	Never_married	Primary school, 1-8	less than 3000	Negative	Negative	Yes			No
less than 25	less than 18	Never_married	not read and write	3000 and above	Negative		No			No
25-35	less than 18	Never_married	Primary school, 1-8	less than 3000	Negative	Negative	Yes			No
less than 25	18 and above	Married	Primary school, 1-8	3000 and above	Negative	Negative	Yes			No
less than 25	18 and above	Never_married	not read and write	less than 3000	Negative	Negative	Yes			Yes
less than 25	less than 18	Never_married	Primary school, 1-8	3000 and above	Negative	Negative	Yes			No
less than 25	18 and above	Never_married	Primary school, 1-8	3000 and above	Negative	Negative	Yes			No
less than 25	18 and above	Never_married	Above high school, >=9	3000 and above	Negative		No			Yes
less than 25	less than 18	Never_married	Above high school, >=9	3000 and above	Negative	Negative	Yes			No
less than 25	less than 18	Never_married	Primary school, 1-8	3000 and above	Negative	Negative	Yes			Yes
25-35	18 and above	Never_married	Primary school, 1-8	3000 and above	Negative	Negative	Yes			No
25-35	less than 18	Divorced	not read and write	3000 and above	Negative	Negative	Yes			No
25-35	18 and above	Divorced	Primary school, 1-8	3000 and above	Negative	Negative	Yes			No
less than 25	less than 18	Never_married	Primary school, 1-8	3000 and above	Negative	Negative	Yes			No
less than 25	18 and above	Never_married	Primary school, 1-8	3000 and above	Negative	Negative	Yes			Yes
less than 25	less than 18	Never_married	Primary school, 1-8	less than 3000	Negative	Negative	Yes			No
25-35	18 and above	Divorced	Primary school, 1-8	3000 and above	Negative	Negative	Yes			No
less than 25	less than 18	Never_married	Above high school, >=9	less than 3000	Negative	Negative	Yes			No
25-35	18 and above	Never_married	Primary school, 1-8	3000 and above	Negative	Negative	Yes			No
less than 25	less than 18	Never_married	Primary school, 1-8	3000 and above	Negative	Negative	Yes			No
less than 25	less than 18	Never_married	Above high school, >=9	3000 and above	Negative	Negative	Yes			No
25-35	18 and above	Divorced	Primary school, 1-8	less than 3000	Negative	Negative	Yes			No
less than 25	less than 18	Never_married	Above high school, >=9	3000 and above	Negative	Negative	Yes			No
less than 25	less than 18	Never_married	Above high school, >=9	3000 and above	Negative	Negative	Yes			No
less than 25	less than 18	Never_married	Above high school, >=9	3000 and above	Negative	Negative	Yes			No
less than 25	less than 18	Never_married	Primary school, 1-8	3000 and above	Negative	Negative	Yes			No
25-35	less than 18	Never_married	Primary school, 1-8	3000 and above	Negative	Negative	Yes			No
less than 25	less than 18	Never_married	Above high school, >=9	3000 and above	Negative	Negative	Yes			No
less than 25	less than 18	Never_married	Above high school, >=9	3000 and above	Negative	Negative	Yes			No
less than 25	18 and above	Never_married	Above high school, >=9	less than 3000	Negative	Negative	Yes			No
25-35	less than 18	Divorced	not read and write	3000 and above	Negative	Negative	Yes			No
less than 25	less than 18	Never_married	Above high school, >=9	less than 3000	Negative	Negative	Yes			No
less than 25	less than 18	Never_married	Primary school, 1-8	3000 and above	Negative	Negative	Yes			No
less than 25	18 and above	Never_married	not read and write	less than 3000	Negative	do not receive result	Yes			No
25-35	18 and above	Divorced	Above high school, >=9	3000 and above	Negative	Negative	Yes			No
less than 25	less than 18	Never_married	Primary school, 1-8	less than 3000	Negative	Negative	Yes			No
less than 25	less than 18	Never_married	Primary school, 1-8	less than 3000	Negative	Negative	Yes			No
25-35	18 and above	Never_married	Primary school, 1-8	less than 3000	Negative	Negative	Yes			No
less than 25	less than 18	Married	not read and write	3000 and above	Negative	Negative	Yes			No
less than 25	18 and above	Never_married	Primary school, 1-8	3000 and above	Negative	Negative	Yes			No
less than 25	less than 18	Never_married	Above high school, >=9	less than 3000	Negative	Negative	Yes			No
less than 25	less than 18	Never_married	Primary school, 1-8	less than 3000	Negative	Negative	Yes			No
less than 25	less than 18	Divorced	Above high school, >=9	3000 and above	Negative		No			No
less than 25	less than 18	Never_married	Primary school, 1-8	less than 3000	Negative		No			No
less than 25	18 and above	Never_married	Primary school, 1-8	less than 3000	Negative		No			No
less than 25	less than 18	Married	not read and write	3000 and above	Negative	Negative	Yes			No
less than 25	less than 18	Never_married	Primary school, 1-8	less than 3000	Negative	Negative	Yes			No
less than 25	less than 18	Never_married	Primary school, 1-8	less than 3000	Negative	Negative	Yes			No
less than 25	less than 18	Never_married	not read and write	3000 and above	Negative		No			No
less than 25	less than 18	Never_married	Primary school, 1-8	less than 3000	Negative		No			No
less than 25	less than 18	Never_married	Primary school, 1-8	3000 and above	Negative		No			No
less than 25	less than 18	Divorced	Above high school, >=9	less than 3000	Negative	Negative	Yes			No
less than 25	less than 18	Never_married	Primary school, 1-8	less than 3000	Negative	Negative	Yes			No
less than 25	less than 18	Never_married	Primary school, 1-8	3000 and above	Negative	Negative	Yes			No
less than 25	less than 18	Never_married	Above high school, >=9	3000 and above	Negative	Negative	Yes			No
less than 25	less than 18	Married	Primary school, 1-8	3000 and above	Negative	Negative	Yes			No
less than 25	less than 18	Divorced	Primary school, 1-8	3000 and above	Negative	Negative	Yes			No
less than 25	18 and above	Never_married	Primary school, 1-8	3000 and above	Negative	Negative	Yes			No
less than 25	less than 18	Divorced	not read and write	less than 3000	Negative	Negative	Yes			No
less than 25	less than 18	Divorced	Above high school, >=9	3000 and above	Negative	Negative	Yes			No
less than 25	less than 18	Never_married	not read and write	3000 and above	Negative	Negative	Yes			No
25-35	less than 18	Divorced	not read and write	3000 and above	Negative	Negative	Yes			Yes
less than 25	less than 18	Never_married	Primary school, 1-8	less than 3000	Negative	Negative	Yes			No
less than 25	less than 18	Never_married	Primary school, 1-8	less than 3000	Negative	Negative	Yes			No
less than 25	less than 18	Divorced	Primary school, 1-8	3000 and above	Negative	Negative	Yes			No
less than 25	less than 18	Never_married	Primary school, 1-8	less than 3000	Negative	Negative	Yes			No
less than 25	less than 18	Never_married	Above high school, >=9	3000 and above	Negative	Negative	Yes			No
less than 25	less than 18	Divorced	Primary school, 1-8	3000 and above	Negative	Negative	Yes			No
less than 25	less than 18	Divorced	Primary school, 1-8	3000 and above	Negative	Negative	Yes			No
less than 25	less than 18	Never_married	not read and write	3000 and above	Negative	Negative	Yes			No
less than 25	less than 18	Never_married	Primary school, 1-8	less than 3000	Negative	Negative	Yes			No
less than 25	less than 18	Never_married	Primary school, 1-8	3000 and above	Negative	Negative	Yes			No
less than 25	less than 18	Never_married	Primary school, 1-8	less than 3000	Negative	Negative	Yes			No
less than 25	less than 18	Never_married	Above high school, >=9	less than 3000	Negative	Negative	Yes			No
less than 25	less than 18	Never_married	Above high school, >=9	less than 3000	Negative	Negative	Yes			No
less than 25	less than 18	Never_married	Primary school, 1-8	3000 and above	Negative	Negative	Yes			No
less than 25	less than 18	Divorced	Primary school, 1-8	3000 and above	Negative	Negative	Yes			No
less than 25	less than 18	Divorced	Primary school, 1-8	3000 and above	Negative	Negative	Yes			No
less than 25	less than 18	Never_married	Above high school, >=9	3000 and above	Negative	Negative	Yes			No
less than 25	less than 18	Never_married	Primary school, 1-8	less than 3000	Negative	Negative	Yes			No
less than 25	less than 18	Divorced	not read and write	less than 3000	Negative	Negative	Yes			No
less than 25	less than 18	Divorced	Primary school, 1-8	3000 and above	Negative	Negative	Yes			No
less than 25	18 and above	Never_married	Primary school, 1-8	3000 and above	Negative	Negative	Yes			No
less than 25	18 and above	Never_married	Primary school, 1-8	3000 and above	Negative	Negative	Yes			No
less than 25	less than 18	Never_married	Primary school, 1-8	3000 and above	Negative	Negative	Yes			No
less than 25	less than 18	Divorced	Above high school, >=9	3000 and above	Negative	Negative	Yes			No
25-35	less than 18	Married	Primary school, 1-8	less than 3000	Negative	Negative	Yes			No
less than 25	less than 18	Never_married	Primary school, 1-8	3000 and above	Negative	Negative	Yes			No
less than 25	less than 18	Divorced	Primary school, 1-8	3000 and above	Negative	Negative	Yes			No
35 and above	less than 18	Never_married	not read and write	less than 3000	Negative	Negative	Yes			No
less than 25	18 and above	Never_married	Primary school, 1-8	3000 and above	Negative	Negative	Yes			No
25-35	less than 18	Divorced	Primary school, 1-8	3000 and above	Negative	Negative	Yes			No
less than 25	less than 18	Divorced	not read and write	less than 3000	Negative	Negative	Yes			No
less than 25	less than 18	Never_married	Primary school, 1-8	3000 and above	Negative	Negative	Yes			No
less than 25	less than 18	Never_married	Primary school, 1-8	3000 and above	Negative	Negative	Yes			No
less than 25	less than 18	Never_married	Primary school, 1-8	less than 3000	Negative	Negative	Yes			No
less than 25	less than 18	Divorced	Primary school, 1-8	3000 and above	Negative	Negative	Yes			No
less than 25	less than 18	Never_married	Primary school, 1-8	less than 3000	Negative	Negative	Yes			No
less than 25	less than 18	Divorced	Primary school, 1-8	less than 3000	Negative	Negative	Yes			No
less than 25	less than 18	Never_married	Primary school, 1-8	less than 3000	Negative	Negative	Yes			Yes
less than 25	less than 18	Never_married	not read and write	3000 and above	Negative	Negative	Yes			No
less than 25	18 and above	Divorced	Primary school, 1-8	3000 and above	Negative	Negative	Yes			No
less than 25	less than 18	Divorced	Primary school, 1-8	3000 and above	Negative	Negative	Yes			No
less than 25	less than 18	Never_married	not read and write	3000 and above	Negative	Negative	Yes			No
less than 25	less than 18	Never_married	Primary school, 1-8	3000 and above	Negative	Negative	Yes			No
25-35	18 and above	Divorced	Primary school, 1-8	less than 3000	Negative	Negative	Yes			No
less than 25	less than 18	Divorced	not read and write	3000 and above	Negative	Negative	Yes			No
25-35	less than 18	Divorced	not read and write	3000 and above	Negative	Negative	Yes			No
less than 25	less than 18	Never_married	Primary school, 1-8	less than 3000	Negative	Negative	Yes			No
less than 25	less than 18	Never_married	Primary school, 1-8	less than 3000	Negative	Negative	Yes			No
25-35	18 and above	Divorced	not read and write	3000 and above	Negative		No			No
less than 25	less than 18	Never_married	Primary school, 1-8	3000 and above	Negative	Negative	Yes			No
less than 25	less than 18	Never_married	Primary school, 1-8	3000 and above	Negative	Negative	Yes			No
less than 25	less than 18	Divorced	Primary school, 1-8	less than 3000	Negative	Negative	Yes			No
less than 25	less than 18	Never_married	not read and write	3000 and above	Negative	Negative	Yes			No
less than 25	less than 18	Never_married	not read and write	less than 3000	Negative	Negative	Yes			No
25-35	less than 18	Divorced	not read and write	less than 3000	Negative	Negative	Yes			No
less than 25	less than 18	Never_married	Primary school, 1-8	less than 3000	Negative	Negative	Yes			No
less than 25	less than 18	Never_married	Primary school, 1-8	3000 and above	Negative	Negative	Yes			No
less than 25	less than 18	Divorced	Above high school, >=9	less than 3000	Negative	Negative	Yes			No
less than 25	less than 18	Never_married	not read and write	3000 and above	Negative	Negative	Yes			No
less than 25	less than 18	Never_married	Primary school, 1-8	3000 and above	Negative	Negative	Yes			No
less than 25	less than 18	Married	Primary school, 1-8	3000 and above	Negative	Negative	Yes			No
less than 25	less than 18	Divorced	Above high school, >=9	3000 and above	Negative	Negative	Yes			No
less than 25	less than 18	Divorced	Primary school, 1-8	less than 3000	Negative	Negative	Yes			No
25-35	18 and above	Divorced	not read and write	less than 3000	Negative	Negative	Yes			No
less than 25	less than 18	Never_married	Primary school, 1-8	less than 3000	Negative	Negative	Yes			No
less than 25	less than 18	Divorced	Primary school, 1-8	less than 3000	Negative		No			No
less than 25	less than 18	Never_married	Primary school, 1-8	3000 and above	Negative	Negative	Yes			No
less than 25	less than 18	Divorced	Above high school, >=9	less than 3000	Negative	Negative	Yes			No
less than 25	less than 18	Never_married	Primary school, 1-8	less than 3000	Negative	Negative	Yes			No
less than 25	less than 18	Divorced	Primary school, 1-8	3000 and above	Negative	Negative	Yes			No
less than 25	less than 18	Divorced	not read and write	3000 and above	Negative	Negative	Yes			No
less than 25	less than 18	Never_married	not read and write	3000 and above	Negative		No			No
less than 25	less than 18	Divorced	Primary school, 1-8	3000 and above	Negative	Negative	Yes			No
less than 25	less than 18	Never_married	Above high school, >=9	3000 and above	Negative	Negative	Yes			No
less than 25	less than 18	Never_married	Above high school, >=9	less than 3000	Negative	Negative	Yes			No
less than 25	less than 18	Never_married	Primary school, 1-8	3000 and above	Negative	Negative	Yes			No
less than 25	less than 18	Divorced	not read and write	less than 3000	Negative	Negative	Yes			No
less than 25	less than 18	Divorced	Primary school, 1-8	3000 and above	Negative	Negative	Yes			No
25-35	less than 18	Divorced	not read and write	3000 and above	Negative	Negative	Yes			No
less than 25	less than 18	Divorced	not read and write	less than 3000	Negative	Negative	Yes			No
less than 25	less than 18	Never_married	Primary school, 1-8	less than 3000	Negative	Negative	Yes			No
less than 25	less than 18	Never_married	Above high school, >=9	3000 and above	Negative	Negative	Yes			No
less than 25	less than 18	Never_married	Primary school, 1-8	3000 and above	Negative	Negative	Yes			No
less than 25	18 and above	Never_married	not read and write	less than 3000	Negative	Negative	Yes			No
25-35	less than 18	Divorced	Primary school, 1-8	less than 3000	Negative	Negative	Yes			No
less than 25	less than 18	Never_married	Primary school, 1-8	3000 and above	Negative		No			No
less than 25	18 and above	Never_married	Primary school, 1-8	less than 3000	Negative	Negative	Yes			No
less than 25	less than 18	Never_married	Primary school, 1-8	less than 3000	Negative		No			No
less than 25	less than 18	Never_married	Primary school, 1-8	3000 and above	Negative		No			No
25-35	less than 18	Never_married	Primary school, 1-8	3000 and above	Negative	Negative	Yes			No
25-35	less than 18	Divorced	not read and write	3000 and above	Negative	Negative	Yes			No
less than 25	18 and above	Never_married	Primary school, 1-8	3000 and above	Negative	Negative	Yes			No
25-35	less than 18	Never_married	Primary school, 1-8	3000 and above	Negative	Negative	Yes			Yes
less than 25	18 and above	Never_married	Primary school, 1-8	3000 and above	Negative	Negative	Yes			No
less than 25	less than 18	Divorced	Primary school, 1-8	3000 and above	Negative	Negative	Yes			No
less than 25	less than 18	Never_married	Primary school, 1-8	less than 3000	Negative		No			No
less than 25	less than 18	Divorced	not read and write	3000 and above	Negative	Negative	Yes			No
less than 25	less than 18	Divorced	not read and write	less than 3000	Negative	Negative	Yes			No
less than 25	less than 18	Never_married	not read and write	less than 3000	Negative		No			No
less than 25	18 and above	Divorced	Primary school, 1-8	3000 and above	Negative	Negative	Yes			No
less than 25	18 and above	Never_married	Above high school, >=9	less than 3000	Negative	Negative	Yes			No
less than 25	less than 18	Never_married	not read and write	less than 3000	Negative	Negative	Yes			No
less than 25	less than 18	Divorced	Primary school, 1-8	less than 3000	Negative	Negative	Yes			No
less than 25	18 and above	Divorced	Above high school, >=9	less than 3000	Negative	Negative	Yes			Yes
25-35	less than 18	Married	Primary school, 1-8	3000 and above	Negative	Negative	Yes			No
less than 25	less than 18	Divorced	Primary school, 1-8	less than 3000	Negative	Negative	Yes			Yes
25-35	less than 18	Divorced	Above high school, >=9	less than 3000	Negative	Negative	Yes			No
25-35	18 and above	Never_married	Primary school, 1-8	less than 3000	Negative	Negative	Yes			No
less than 25	less than 18	Never_married	Primary school, 1-8	3000 and above	Negative	Negative	Yes			Yes
less than 25	less than 18	Never_married	Primary school, 1-8	3000 and above	Negative	Negative	Yes			No
less than 25	less than 18	Never_married	Primary school, 1-8	3000 and above	Negative	Negative	Yes			No
25-35	less than 18	Married	Above high school, >=9	3000 and above	Negative	Negative	Yes			No
less than 25	less than 18	Never_married	Primary school, 1-8	less than 3000	Negative	Negative	Yes			No
less than 25	less than 18	Never_married	Primary school, 1-8	3000 and above	Negative		No			No
25-35	less than 18	Widowed	Primary school, 1-8	less than 3000	Negative	Negative	Yes			No
25-35	less than 18	Married	Above high school, >=9	3000 and above	Negative	Negative	Yes			No
35 and above	less than 18	Divorced	Above high school, >=9	less than 3000	Negative	Negative	Yes			No
25-35	18 and above	Never_married	Above high school, >=9	less than 3000	Negative	Negative	Yes			No
less than 25	less than 18	Divorced	Primary school, 1-8	less than 3000	Negative	Negative	Yes			No
less than 25	less than 18	Never_married	Primary school, 1-8	3000 and above	Negative	Negative	Yes			No
25-35	less than 18	Never_married	Primary school, 1-8	3000 and above	Negative	Negative	Yes			Yes
25-35	18 and above	Divorced	not read and write	less than 3000	Negative	Negative	Yes			No
25-35	less than 18	Never_married	Primary school, 1-8	less than 3000	Negative	Negative	Yes			No
less than 25	less than 18	Never_married	not read and write	3000 and above	Negative	Negative	Yes			No
less than 25	18 and above	Married	not read and write	less than 3000	Negative	Negative	Yes			No
less than 25	less than 18	Never_married	Primary school, 1-8	less than 3000	Negative	Negative	Yes			No
25-35	less than 18	Never_married	not read and write	3000 and above	Negative	Negative	Yes			Yes
25-35	18 and above	Divorced	Primary school, 1-8	3000 and above	Negative	Negative	Yes			No
less than 25	less than 18	Divorced	Above high school, >=9	less than 3000	Negative	Negative	Yes			No
less than 25	less than 18	Never_married	Primary school, 1-8	3000 and above	Negative	Negative	Yes			No
25-35	18 and above	Never_married	Primary school, 1-8	3000 and above	Negative	Negative	Yes			No
less than 25	less than 18	Never_married	Primary school, 1-8	less than 3000	Negative	Negative	Yes			No
less than 25	less than 18	Never_married	Primary school, 1-8	3000 and above	Negative	Negative	Yes			No
less than 25	less than 18	Never_married	Primary school, 1-8	3000 and above	Negative	Negative	Yes			No
less than 25	less than 18	Never_married	Primary school, 1-8	3000 and above	Negative	Negative	Yes			Yes
25-35	18 and above	Divorced	Primary school, 1-8	3000 and above	Negative	Negative	Yes			Yes
less than 25	less than 18	Never_married	Primary school, 1-8	3000 and above	Negative	Negative	Yes			No
25-35	less than 18	Divorced	Primary school, 1-8	3000 and above	Negative	Negative	Yes			Yes
less than 25	less than 18	Never_married	Above high school, >=9	less than 3000	Negative	Negative	Yes			No
35 and above	less than 18	Divorced	not read and write	less than 3000	Negative	Negative	Yes			No
less than 25	less than 18	Married	Primary school, 1-8	3000 and above	Negative	Negative	Yes			No
less than 25	18 and above	Never_married	Above high school, >=9	3000 and above	Negative	Negative	Yes			No
25-35	less than 18	Divorced	Above high school, >=9	3000 and above	Negative	Negative	Yes			No
less than 25	less than 18	Never_married	not read and write	3000 and above	Negative	Negative	Yes			Yes
less than 25	less than 18	Never_married	Primary school, 1-8	3000 and above	Negative	Negative	Yes			Yes
less than 25	less than 18	Never_married	Primary school, 1-8	3000 and above	Negative	Negative	Yes			Yes
less than 25	less than 18	Married	Primary school, 1-8	3000 and above	Negative	Negative	Yes			No
25-35	less than 18	Divorced	not read and write	3000 and above	Negative	Negative	Yes			No
25-35	less than 18	Divorced	Primary school, 1-8	3000 and above	Negative	Negative	Yes			No
less than 25	less than 18	Never_married	Primary school, 1-8	3000 and above	Negative	Negative	Yes			No
25-35	less than 18	Widowed	Primary school, 1-8	less than 3000	Negative	Negative	Yes			No
25-35	18 and above	Never_married	Primary school, 1-8	3000 and above	Negative	Negative	Yes			Yes
less than 25	less than 18	Never_married	Above high school, >=9	3000 and above	Negative	Negative	Yes			Yes
25-35	less than 18	Separated	Above high school, >=9	3000 and above	Negative	Negative	Yes			Yes
less than 25	less than 18	Divorced	Primary school, 1-8	less than 3000	Negative	Negative	Yes			Yes
less than 25	less than 18	Never_married	not read and write	3000 and above	Negative	Negative	Yes			No
25-35	less than 18	Divorced	Primary school, 1-8	3000 and above	Negative	Negative	Yes			Yes
less than 25	less than 18	Never_married	Primary school, 1-8	3000 and above	Negative	Negative	Yes			No
less than 25	less than 18	Divorced	Primary school, 1-8	3000 and above	Negative	Negative	Yes			No
less than 25	less than 18	Divorced	Primary school, 1-8	3000 and above	Negative	Negative	Yes			No
less than 25	less than 18	Separated	Primary school, 1-8	3000 and above	Negative	Negative	Yes			No
25-35	18 and above	Divorced	not read and write	less than 3000	Negative	Negative	Yes			Yes
less than 25	less than 18	Never_married	not read and write	3000 and above	Negative	Negative	Yes			No
less than 25	less than 18	Never_married	Primary school, 1-8	less than 3000	Negative	Negative	Yes			No
less than 25	less than 18	Divorced	Primary school, 1-8	less than 3000	Negative	Negative	Yes			Yes
less than 25	less than 18	Divorced	not read and write	3000 and above	Negative	Negative	Yes			No
less than 25	less than 18	Never_married	Primary school, 1-8	less than 3000	Negative	Negative	Yes			No
less than 25	less than 18	Divorced	Primary school, 1-8	less than 3000	Negative	Negative	Yes			No
less than 25	less than 18	Never_married	Primary school, 1-8	less than 3000	Negative	Negative	Yes			No
less than 25	less than 18	Divorced	Primary school, 1-8	3000 and above	Negative	Negative	Yes			No
less than 25	less than 18	Never_married	Primary school, 1-8	less than 3000	Negative	Negative	Yes			No
25-35	less than 18	Divorced	not read and write	3000 and above	Negative	Negative	Yes			Yes
less than 25	less than 18	Never_married	Primary school, 1-8	less than 3000	Negative	Negative	Yes			No
less than 25	less than 18	Never_married	Primary school, 1-8	less than 3000	Negative	Negative	Yes			No
less than 25	less than 18	Never_married	Primary school, 1-8	3000 and above	Negative	Negative	Yes			No
less than 25	less than 18	Never_married	Primary school, 1-8	less than 3000	Negative	Negative	Yes			No
less than 25	less than 18	Never_married	Primary school, 1-8	3000 and above	Negative	Negative	Yes			No
less than 25	less than 18	Never_married	not read and write	less than 3000	Negative	Negative	Yes			No
less than 25	less than 18	Divorced	Primary school, 1-8	less than 3000	Negative	Negative	Yes			No
25-35	less than 18	Divorced	not read and write	less than 3000	Negative	Negative	Yes			No
less than 25	less than 18	Never_married	Primary school, 1-8	less than 3000	Negative	Negative	Yes			No
less than 25	less than 18	Divorced	Primary school, 1-8	3000 and above	Negative	Negative	Yes			No
less than 25	18 and above	Never_married	Primary school, 1-8	3000 and above	Negative	Negative	Yes			No
25-35	less than 18	Divorced	Above high school, >=9	3000 and above	Negative	Negative	Yes			No
less than 25	18 and above	Never_married	Above high school, >=9	3000 and above	Negative	Negative	Yes			No
25-35	18 and above	Never_married	Above high school, >=9	3000 and above	Negative	Negative	Yes			No
25-35	less than 18	Never_married	Primary school, 1-8	less than 3000	Negative	Negative	Yes			Yes
25-35	18 and above	Never_married	Primary school, 1-8	3000 and above	Negative	Negative	Yes			No
25-35	less than 18	Divorced	not read and write	3000 and above	Negative	Negative	Yes			No
25-35	less than 18	Divorced	Above high school, >=9	less than 3000	Negative	Negative	Yes			No
less than 25	less than 18	Never_married	Above high school, >=9	3000 and above	Negative	Negative	Yes			No
25-35	less than 18	Never_married	Above high school, >=9	3000 and above	Negative	Negative	Yes			No
less than 25	less than 18	Never_married	Primary school, 1-8	3000 and above	Negative	Negative	Yes			No
25-35	less than 18	Never_married	Primary school, 1-8	3000 and above	Negative	Negative	Yes			Yes
less than 25	less than 18	Never_married	not read and write	3000 and above	Negative	Negative	Yes			No
25-35	less than 18	Divorced	Primary school, 1-8	3000 and above	Negative	Negative	Yes			No
less than 25	less than 18	Divorced	Primary school, 1-8	3000 and above	Negative	Negative	Yes			No
less than 25	less than 18	Divorced	Primary school, 1-8	less than 3000	Negative	Negative	Yes			No
less than 25	less than 18	Never_married	Primary school, 1-8	less than 3000	Negative	Negative	Yes			No
less than 25	less than 18	Never_married	Above high school, >=9	3000 and above	Negative	Negative	Yes			No
25-35	18 and above	Never_married	Primary school, 1-8	less than 3000	Negative	Negative	Yes			No
25-35	18 and above	Divorced	Primary school, 1-8	less than 3000	Negative	Negative	Yes			No
25-35	less than 18	Divorced	Primary school, 1-8	3000 and above	Negative	Negative	Yes			No
less than 25	less than 18	Divorced	Above high school, >=9	less than 3000	Negative	Negative	Yes			No
less than 25	less than 18	Never_married	Primary school, 1-8	less than 3000	Negative	Negative	Yes			No
less than 25	less than 18	Separated	Primary school, 1-8	less than 3000	Negative	Negative	Yes			No
less than 25	less than 18	Divorced	Primary school, 1-8	3000 and above	Negative	Negative	Yes			No
less than 25	less than 18	Never_married	not read and write	3000 and above	Negative		No			No
25-35	18 and above	Separated	not read and write	3000 and above	Negative	Negative	Yes			No
less than 25	less than 18	Never_married	Above high school, >=9	3000 and above	Negative		No			No
less than 25	less than 18	Never_married	not read and write	3000 and above	Negative	Negative	Yes			Yes
less than 25	less than 18	Never_married	Primary school, 1-8	3000 and above	Negative	Negative	Yes			Yes
less than 25	less than 18	Never_married	Primary school, 1-8	3000 and above	Negative	Negative	Yes			Yes
25-35	less than 18	Divorced	Primary school, 1-8	3000 and above	Negative	Negative	Yes			No
less than 25	less than 18	Never_married	Primary school, 1-8	less than 3000	Negative	Negative	Yes			No
less than 25	less than 18	Never_married	Primary school, 1-8	less than 3000	Negative	Negative	Yes			No
less than 25	less than 18	Never_married	Primary school, 1-8	3000 and above	Negative	Negative	Yes			No
less than 25	less than 18	Never_married	not read and write	less than 3000	Negative	Negative	Yes			No
less than 25	less than 18	Never_married	not read and write	3000 and above	Negative	Negative	Yes			No
less than 25	less than 18	Never_married	Primary school, 1-8	3000 and above	Negative	Negative	Yes			No
25-35	less than 18	Widowed	Above high school, >=9	less than 3000	Negative	Negative	Yes			No
25-35	less than 18	Divorced	Primary school, 1-8	less than 3000	Negative	Negative	Yes			No
less than 25	less than 18	Never_married	Above high school, >=9	3000 and above	Negative	Negative	Yes			No
less than 25	less than 18	Never_married	Primary school, 1-8	3000 and above	Negative	Negative	Yes			No
25-35	18 and above	Divorced	Primary school, 1-8	3000 and above	Negative	do not receive result	Yes			No
less than 25	less than 18	Divorced	Primary school, 1-8	3000 and above	Negative	Negative	Yes			No
less than 25	less than 18	Divorced	Primary school, 1-8	3000 and above	Negative	Negative	Yes			No
less than 25	less than 18	Never_married	Above high school, >=9	3000 and above	Negative	Negative	Yes			No
less than 25	less than 18	Divorced	Primary school, 1-8	less than 3000	Negative	Negative	Yes			No
less than 25	less than 18	Never_married	Above high school, >=9	3000 and above	Negative	Negative	Yes			Yes
25-35	less than 18	Never_married	Primary school, 1-8	3000 and above	Negative	Negative	Yes			No
25-35	less than 18	Never_married	Above high school, >=9	less than 3000	Negative	Negative	Yes			No
less than 25	less than 18	Never_married	Primary school, 1-8	3000 and above	Negative	Negative	Yes			No
less than 25	less than 18	Never_married	Primary school, 1-8	3000 and above	Negative	Negative	Yes			No
less than 25	less than 18	Never_married	Primary school, 1-8	3000 and above	Negative	Negative	Yes			Yes
less than 25	18 and above	Never_married	Above high school, >=9	3000 and above	Negative	Negative	Yes			No
less than 25	18 and above	Never_married	Primary school, 1-8	3000 and above	Negative	Negative	Yes			No
less than 25	less than 18	Never_married	Primary school, 1-8	3000 and above	Negative	Negative	Yes			No
less than 25	less than 18	Never_married	Primary school, 1-8	3000 and above	Negative	Negative	Yes			No
35 and above	less than 18	Divorced	Primary school, 1-8	less than 3000	Negative	Negative	Yes			No
25-35	less than 18	Never_married	Above high school, >=9	less than 3000	Negative	Negative	Yes			No
25-35	18 and above	Never_married	not read and write	less than 3000	Negative	Negative	Yes			No
35 and above	less than 18	Divorced	Primary school, 1-8	3000 and above	Negative	Negative	Yes			No
25-35	less than 18	Never_married	Primary school, 1-8	less than 3000	Negative	Negative	Yes			No
25-35	less than 18	Never_married	Primary school, 1-8	3000 and above	Negative	Negative	Yes			No
25-35	less than 18	Divorced	Primary school, 1-8	3000 and above	Negative	Negative	Yes			No
25-35	less than 18	Never_married	Primary school, 1-8	less than 3000	Negative	Negative	Yes			No
25-35	less than 18	Never_married	Primary school, 1-8	less than 3000	Negative	Negative	Yes			No
25-35	less than 18	Divorced	not read and write	3000 and above	Negative	Negative	Yes			Yes
less than 25	less than 18	Never_married	Primary school, 1-8	3000 and above	Negative	Negative	Yes			No
25-35	less than 18	Divorced	not read and write	3000 and above	Negative	Negative	Yes			No
25-35	less than 18	Divorced	Primary school, 1-8	less than 3000	Negative	Negative	Yes			No
less than 25	less than 18	Never_married	Primary school, 1-8	3000 and above	Negative	Negative	Yes			No
less than 25	less than 18	Never_married	Above high school, >=9	3000 and above	Negative	Negative	Yes			No
less than 25	less than 18	Never_married	Primary school, 1-8	less than 3000	Negative	Negative	Yes			No
25-35	18 and above	Never_married	Primary school, 1-8	3000 and above	Negative	Negative	Yes			No
25-35	less than 18	Divorced	not read and write	3000 and above	Negative	Negative	Yes			Yes
25-35	less than 18	Divorced	not read and write	less than 3000	Negative	Negative	Yes			No
25-35	less than 18	Divorced	Primary school, 1-8	3000 and above	Negative	Negative	Yes			No
25-35	less than 18	Divorced	Primary school, 1-8	3000 and above	Negative	Negative	Yes			No
less than 25	less than 18	Divorced	not read and write	3000 and above	Negative	Negative	Yes			No
less than 25	less than 18	Never_married	Primary school, 1-8	less than 3000	Negative	Negative	Yes			No
less than 25	less than 18	Never_married	Above high school, >=9	3000 and above	Negative	Negative	Yes			No
less than 25	less than 18	Never_married	Primary school, 1-8	3000 and above	Negative	Negative	Yes			No
less than 25	less than 18	Divorced	Primary school, 1-8	3000 and above	Negative	Negative	Yes			No
25-35	less than 18	Divorced	Primary school, 1-8	3000 and above	Negative	Negative	Yes			No
25-35	less than 18	Never_married	Primary school, 1-8	3000 and above	Negative	Negative	Yes			No
25-35	less than 18	Never_married	Primary school, 1-8	less than 3000	Negative	Negative	Yes			No
25-35	less than 18	Divorced	Primary school, 1-8	3000 and above	Negative	Negative	Yes			No
25-35	18 and above	Never_married	Above high school, >=9	less than 3000	Negative	Negative	Yes			No
less than 25	less than 18	Never_married	Above high school, >=9	3000 and above	Negative	Negative	Yes			No
less than 25	less than 18	Never_married	Above high school, >=9	less than 3000	Negative	Negative	Yes			No
less than 25	less than 18	Never_married	Primary school, 1-8	3000 and above	Negative	Negative	Yes			No
25-35	less than 18	Divorced	Primary school, 1-8	3000 and above	Negative	Negative	Yes			Yes
25-35	less than 18	Divorced	Primary school, 1-8	3000 and above	Negative	Negative	Yes			No
25-35	less than 18	Married	Primary school, 1-8	3000 and above	Negative	Negative	Yes			No
25-35	less than 18	Never_married	Primary school, 1-8	3000 and above	Negative	Negative	Yes			No
less than 25	less than 18	Never_married	not read and write	3000 and above	Negative	Negative	Yes			No
less than 25	less than 18	Never_married	not read and write	less than 3000	Negative	Negative	Yes			No
less than 25	less than 18	Never_married	Above high school, >=9	3000 and above	Negative	Negative	Yes			No
less than 25	less than 18	Separated	Primary school, 1-8	3000 and above	Negative	Negative	Yes			No
less than 25	18 and above	Never_married	Above high school, >=9	3000 and above	Negative		No			Yes
less than 25	less than 18	Never_married	not read and write	3000 and above	Negative	Negative	Yes			No
25-35	less than 18	Divorced	Primary school, 1-8	3000 and above	Negative	Negative	Yes			No
25-35	less than 18	Divorced	not read and write	3000 and above	Negative	Negative	Yes			No
less than 25	less than 18	Never_married	not read and write	3000 and above	Negative	Negative	Yes			No
less than 25	18 and above	Never_married	not read and write	less than 3000	Negative	Negative	Yes			No
less than 25	less than 18	Never_married	Primary school, 1-8	less than 3000	Negative	Negative	Yes			No
25-35	less than 18	Widowed	Above high school, >=9	3000 and above	Negative	Negative	Yes			No
25-35	less than 18	Never_married	not read and write	less than 3000	Negative	Negative	Yes			No
25-35	18 and above	Never_married	Primary school, 1-8	less than 3000	Negative	Negative	Yes			No
less than 25	less than 18	Never_married	Primary school, 1-8	3000 and above	Negative	Negative	Yes			No
less than 25	18 and above	Never_married	Above high school, >=9	3000 and above	Negative	Negative	Yes			No
less than 25	less than 18	Never_married	Primary school, 1-8	less than 3000	Negative	Negative	Yes			No
less than 25	less than 18	Never_married	Primary school, 1-8	3000 and above	Negative	Negative	Yes			No
25-35	less than 18	Never_married	Primary school, 1-8	3000 and above	Negative	Negative	Yes			No
25-35	18 and above	Separated	Primary school, 1-8	3000 and above	Negative	Negative	Yes			Yes
less than 25	less than 18	Never_married	Above high school, >=9	less than 3000	Negative	Negative	Yes			No
25-35	less than 18	Never_married	not read and write	3000 and above	Negative	Negative	Yes			No
25-35	less than 18	Divorced	Primary school, 1-8	3000 and above	Negative	Negative	Yes			No
25-35	less than 18	Divorced	not read and write	less than 3000	Negative	Negative	Yes			No
less than 25	18 and above	Never_married	Primary school, 1-8	3000 and above	Negative	Negative	Yes			No
less than 25	less than 18	Divorced	Primary school, 1-8	less than 3000	Negative	Negative	Yes			No
25-35	18 and above	Never_married	Primary school, 1-8	3000 and above	Negative	Negative	Yes			No
less than 25	18 and above	Never_married	Above high school, >=9	3000 and above	Negative	Negative	Yes			No
25-35	less than 18	Divorced	Above high school, >=9	3000 and above	Negative	Negative	Yes			No
25-35	less than 18	Never_married	not read and write	less than 3000	Negative	Negative	Yes			No
less than 25	less than 18	Never_married	Primary school, 1-8	3000 and above	Negative	Negative	Yes			No
less than 25	less than 18	Never_married	Above high school, >=9	3000 and above	Negative	Negative	Yes			Yes
less than 25	less than 18	Separated	not read and write	3000 and above	Negative	Negative	Yes			No
less than 25	less than 18	Divorced	Primary school, 1-8	3000 and above	Negative	Negative	Yes			No
less than 25	less than 18	Never_married	not read and write	3000 and above	Negative	Negative	Yes			No
less than 25	less than 18	Never_married	Primary school, 1-8	3000 and above	Negative	Negative	Yes			Yes
less than 25	less than 18	Never_married	not read and write	3000 and above	Negative	Negative	Yes			No
35 and above	18 and above	Divorced	Primary school, 1-8	less than 3000	Negative	Negative	Yes			No
less than 25	less than 18	Divorced	Primary school, 1-8	3000 and above	Negative	Negative	Yes			No
25-35	less than 18	Divorced	Primary school, 1-8	3000 and above	Negative	Negative	Yes			No
less than 25	less than 18	Divorced	Primary school, 1-8	3000 and above	Negative	Negative	Yes			No
25-35	less than 18	Never_married	not read and write	3000 and above	Negative	Negative	Yes			No
less than 25	18 and above	Never_married	not read and write	3000 and above	Negative	Negative	Yes			Yes
less than 25	18 and above	Never_married	Primary school, 1-8	3000 and above	Negative	Negative	Yes			No
less than 25	less than 18	Never_married	Primary school, 1-8	3000 and above	Negative	Negative	Yes			No
less than 25	less than 18	Separated	Primary school, 1-8	3000 and above	Negative	Negative	Yes			No
less than 25	less than 18	Never_married	Primary school, 1-8	3000 and above	Negative		No			No
less than 25	18 and above	Never_married	Primary school, 1-8	3000 and above	Negative	Negative	Yes			No
less than 25	less than 18	Never_married	Primary school, 1-8	3000 and above	Negative	do not receive result	Yes			Yes
less than 25	less than 18	Never_married	Primary school, 1-8	less than 3000	Negative	Negative	Yes			No
35 and above	less than 18	Widowed	not read and write	3000 and above	Negative	Negative	Yes			Yes
less than 25	18 and above	Never_married	Above high school, >=9	3000 and above	Negative	Negative	Yes			No
25-35	less than 18	Divorced	not read and write	3000 and above	Negative	Negative	Yes			No
less than 25	18 and above	Never_married	Primary school, 1-8	3000 and above	Negative	Negative	Yes			No
less than 25	18 and above	Never_married	not read and write	less than 3000	Negative		No			No
less than 25	less than 18	Never_married	not read and write	3000 and above	Negative	Negative	Yes			No
less than 25	less than 18	Divorced	Primary school, 1-8	3000 and above	Negative	Negative	Yes			No
25-35	18 and above	Never_married	Above high school, >=9	less than 3000	Negative	Negative	Yes			No
25-35	18 and above	Never_married	Primary school, 1-8	3000 and above	Negative	Negative	Yes			No
25-35	less than 18	Separated	Primary school, 1-8	3000 and above	Negative	Negative	Yes			No
25-35	18 and above	Divorced	not read and write	3000 and above	Negative	Negative	Yes			No
less than 25	less than 18	Never_married	Primary school, 1-8	3000 and above	Negative	Negative	Yes			No
25-35	less than 18	Never_married	Primary school, 1-8	3000 and above	Negative	Negative	Yes			No
25-35	less than 18	Divorced	Primary school, 1-8	3000 and above	Negative	Negative	Yes			No
25-35	18 and above	Divorced	Primary school, 1-8	3000 and above	Negative	Negative	Yes			No
less than 25	less than 18	Divorced	Primary school, 1-8	3000 and above	Negative	Negative	Yes			No
25-35	18 and above	Divorced	not read and write	3000 and above	Negative	Negative	Yes			No
25-35	less than 18	Divorced	not read and write	less than 3000	Negative	Negative	Yes			No
less than 25	less than 18	Divorced	Primary school, 1-8	3000 and above	Negative	Negative	Yes			No
35 and above	less than 18	Divorced	Primary school, 1-8	3000 and above	Negative	Negative	Yes			No
less than 25	less than 18	Divorced	not read and write	3000 and above	Negative	Negative	Yes			No
25-35	less than 18	Divorced	not read and write	3000 and above	Negative	Negative	Yes			No
less than 25	less than 18	Never_married	Primary school, 1-8	3000 and above	Negative	Negative	Yes			No
less than 25	less than 18	Never_married	Above high school, >=9	less than 3000	Negative	Negative	Yes			No
less than 25	18 and above	Never_married	Primary school, 1-8	3000 and above	Negative	Negative	Yes			No
less than 25	less than 18	Never_married	Above high school, >=9	3000 and above	Negative	Negative	Yes			No
25-35	18 and above	Never_married	Above high school, >=9	3000 and above	Negative	Negative	Yes			No
less than 25	less than 18	Never_married	not read and write	3000 and above	Negative	Negative	Yes			No
25-35	less than 18	Never_married	Primary school, 1-8	3000 and above	Negative	Negative	Yes			No
35 and above	18 and above	Divorced	Primary school, 1-8	3000 and above	Negative	Negative	Yes			No
less than 25	less than 18	Never_married	Above high school, >=9	3000 and above	Negative		No			No
less than 25	less than 18	Never_married	Above high school, >=9	3000 and above	Negative	Negative	Yes			No
25-35	18 and above	Never_married	Primary school, 1-8	3000 and above	Negative	Negative	Yes			No
less than 25	less than 18	Never_married	Primary school, 1-8	3000 and above	Negative	Negative	Yes			No
less than 25	less than 18	Divorced	Primary school, 1-8	3000 and above	Negative	Negative	Yes			Yes
25-35	18 and above	Never_married	Primary school, 1-8	3000 and above	Negative	Negative	Yes			No
25-35	less than 18	Divorced	Primary school, 1-8	3000 and above	Negative	Negative	Yes			No
less than 25	18 and above	Never_married	Primary school, 1-8	3000 and above	Negative	Negative	Yes			No
less than 25	less than 18	Divorced	Primary school, 1-8	3000 and above	Negative	Negative	Yes			No
less than 25	less than 18	Never_married	Primary school, 1-8	3000 and above	Negative	Negative	Yes			No
less than 25	less than 18	Divorced	Primary school, 1-8	3000 and above	Negative	Negative	Yes			No
less than 25	18 and above	Never_married	Primary school, 1-8	3000 and above	Negative	Negative	Yes			No
less than 25	less than 18	Never_married	Primary school, 1-8	3000 and above	Negative	Negative	Yes			No
25-35	less than 18	Divorced	not read and write	3000 and above	Negative	Negative	Yes			No
less than 25	less than 18	Never_married	Primary school, 1-8	3000 and above	Negative	Negative	Yes			No
less than 25	less than 18	Divorced	Primary school, 1-8	3000 and above	Negative	Negative	Yes			No
less than 25	less than 18	Divorced	Primary school, 1-8	3000 and above	Negative	Negative	Yes			No
25-35	less than 18	Divorced	Primary school, 1-8	3000 and above	Negative	Negative	Yes			No
25-35	less than 18	Divorced	Primary school, 1-8	3000 and above	Negative	Negative	Yes			No
less than 25	less than 18	Divorced	Primary school, 1-8	3000 and above	Negative	Negative	Yes			No
25-35	18 and above	Divorced	Primary school, 1-8	3000 and above	Negative	Negative	Yes			No
less than 25	less than 18	Never_married	Primary school, 1-8	3000 and above	Negative	Negative	Yes			No
less than 25	18 and above	Never_married	Above high school, >=9	less than 3000	Negative	Negative	Yes			No
25-35	18 and above	Never_married	not read and write	3000 and above	Negative	Negative	Yes			No
25-35	less than 18	Divorced	Above high school, >=9	3000 and above	Negative	Negative	Yes			Yes
25-35	18 and above	Divorced	not read and write	3000 and above	Negative	Negative	Yes			No
25-35	less than 18	Never_married	Primary school, 1-8	3000 and above	Negative	Negative	Yes			No
25-35	18 and above	Never_married	Primary school, 1-8	3000 and above	Negative	Negative	Yes			No
less than 25	less than 18	Never_married	Primary school, 1-8	3000 and above	Negative	Negative	Yes			No
less than 25	18 and above	Never_married	Primary school, 1-8	3000 and above	Negative		No			No
25-35	less than 18	Divorced	not read and write	3000 and above	Negative	Negative	Yes			No
less than 25	less than 18	Never_married	Above high school, >=9	3000 and above	Negative	Negative	Yes			No
less than 25	less than 18	Never_married	Primary school, 1-8	less than 3000	Negative	Negative	Yes			No
less than 25	less than 18	Divorced	Primary school, 1-8	3000 and above	Negative	Negative	Yes			No
less than 25	less than 18	Never_married	not read and write	3000 and above	Negative	Negative	Yes			No
less than 25	less than 18	Never_married	Primary school, 1-8	less than 3000	Negative	Negative	Yes			No
less than 25	less than 18	Never_married	Primary school, 1-8	3000 and above	Negative	Negative	Yes			No
25-35	less than 18	Never_married	Primary school, 1-8	3000 and above	Negative	Negative	Yes			No
25-35	18 and above	Never_married	Above high school, >=9	3000 and above	Negative	Negative	Yes			No
less than 25	less than 18	Never_married	Above high school, >=9	3000 and above	Negative	Negative	Yes			No
less than 25	less than 18	Divorced	not read and write	3000 and above	Negative	Negative	Yes			No
25-35	less than 18	Divorced	not read and write	3000 and above	Negative	Negative	Yes			No
less than 25	less than 18	Divorced	Primary school, 1-8	3000 and above	Negative	Negative	Yes			No
25-35	18 and above	Divorced	Above high school, >=9	3000 and above	Negative	Negative	Yes			No
less than 25	less than 18	Divorced	Primary school, 1-8	3000 and above	Negative	Negative	Yes			No
less than 25	less than 18	Married	Primary school, 1-8	3000 and above	Negative	Negative	Yes			No
25-35	less than 18	Divorced	Primary school, 1-8	3000 and above	Negative	Negative	Yes			Yes
less than 25	less than 18	Divorced	Primary school, 1-8	3000 and above	Negative	Negative	Yes			Yes
less than 25	less than 18	Never_married	Primary school, 1-8	3000 and above	Negative	Negative	Yes			No
25-35	18 and above	Never_married	Above high school, >=9	3000 and above	Negative	Negative	Yes			No
less than 25	less than 18	Never_married	Primary school, 1-8	3000 and above	Negative	Negative	Yes			No
25-35	less than 18	Widowed	not read and write	3000 and above	Negative	Negative	Yes			No
less than 25	less than 18	Divorced	Primary school, 1-8	3000 and above	Negative	Negative	Yes			No
less than 25	less than 18	Never_married	Above high school, >=9	3000 and above	Negative	Negative	Yes			No
25-35	18 and above	Never_married	Primary school, 1-8	3000 and above	Negative	Negative	Yes			No
35 and above	18 and above	Never_married	Primary school, 1-8	3000 and above	Negative		No			No
35 and above	18 and above	Divorced	Above high school, >=9	3000 and above	Negative	Negative	Yes			No
25-35	less than 18	Divorced	Primary school, 1-8	3000 and above	Negative	Negative	Yes			No
25-35	less than 18	Divorced	Primary school, 1-8	3000 and above	Negative	Negative	Yes			No
less than 25	less than 18	Divorced	Primary school, 1-8	3000 and above	Negative	Negative	Yes			No
25-35	18 and above	Never_married	not read and write	3000 and above	Negative	Negative	Yes			No
less than 25	less than 18	Never_married	Primary school, 1-8	3000 and above	Negative	Negative	Yes			No
less than 25	less than 18	Divorced	Primary school, 1-8	3000 and above	Negative	Negative	Yes			Yes
25-35	less than 18	Never_married	Above high school, >=9	3000 and above	Negative	Negative	Yes			No
less than 25	less than 18	Divorced	Primary school, 1-8	3000 and above	Negative	Negative	Yes			No
less than 25	less than 18	Never_married	Primary school, 1-8	less than 3000	Negative	Negative	Yes			No
less than 25	less than 18	Never_married	Above high school, >=9	3000 and above	Negative	Negative	Yes			No
less than 25	less than 18	Never_married	Primary school, 1-8	3000 and above	Negative	Negative	Yes			No
less than 25	18 and above	Widowed	Above high school, >=9	3000 and above	Negative	Negative	Yes			No
25-35	18 and above	Divorced	Primary school, 1-8	3000 and above	Negative	Negative	Yes			No
25-35	less than 18	Divorced	Primary school, 1-8	3000 and above	Negative	Negative	Yes			No
less than 25	less than 18	Never_married	not read and write	less than 3000	Negative	Negative	Yes			No
25-35	less than 18	Never_married	Primary school, 1-8	3000 and above	Negative	Negative	Yes			Yes
less than 25	less than 18	Never_married	Primary school, 1-8	3000 and above	Negative	Negative	Yes			No
less than 25	less than 18	Never_married	Primary school, 1-8	3000 and above	Negative	Negative	Yes			No
less than 25	less than 18	Never_married	Primary school, 1-8	3000 and above	Negative	Negative	Yes			No
less than 25	less than 18	Divorced	Above high school, >=9	3000 and above	Negative	Negative	Yes			No
25-35	18 and above	Never_married	Above high school, >=9	3000 and above	Negative	Negative	Yes			No
35 and above	less than 18	Divorced	not read and write	3000 and above	Negative	Negative	Yes			No
less than 25	less than 18	Never_married	Above high school, >=9	3000 and above	Negative	Negative	Yes			No
25-35	18 and above	Never_married	Above high school, >=9	3000 and above	Negative	Negative	Yes			No
25-35	18 and above	Never_married	Above high school, >=9	less than 3000	Negative	Negative	Yes			No
less than 25	18 and above	Divorced	Primary school, 1-8	3000 and above	Negative	Negative	Yes			No
less than 25	less than 18	Divorced	Above high school, >=9	3000 and above	Negative	Negative	Yes			No
less than 25	less than 18	Never_married	Primary school, 1-8	3000 and above	Negative	Negative	Yes			No
less than 25	less than 18	Never_married	Primary school, 1-8	less than 3000	Negative	Negative	Yes			No
less than 25	less than 18	Never_married	Primary school, 1-8	3000 and above	Negative	Negative	Yes			No
less than 25	less than 18	Divorced	not read and write	3000 and above	Negative	Negative	Yes			Yes
25-35	less than 18	Divorced	not read and write	3000 and above	Negative	Negative	Yes			No
less than 25	18 and above	Divorced	Primary school, 1-8	3000 and above	Negative	Negative	Yes			No
35 and above	less than 18	Divorced	not read and write	3000 and above	Negative	do not receive result	Yes			No
25-35	less than 18	Divorced	not read and write	3000 and above	Negative	Negative	Yes			No
25-35	less than 18	Divorced	Primary school, 1-8	3000 and above	Negative	Negative	Yes			No
less than 25	18 and above	Never_married	Primary school, 1-8	3000 and above	Negative	Negative	Yes			Yes
less than 25	less than 18	Never_married	Primary school, 1-8	3000 and above	Negative	Negative	Yes			No
less than 25	less than 18	Never_married	Primary school, 1-8	less than 3000	Negative	Negative	Yes			No
less than 25	less than 18	Never_married	Primary school, 1-8	3000 and above	Negative	Negative	Yes			No
25-35	less than 18	Never_married	not read and write	3000 and above	Negative	Negative	Yes			No
25-35	less than 18	Divorced	Primary school, 1-8	3000 and above	Negative	Negative	Yes			No
less than 25	less than 18	Never_married	Primary school, 1-8	3000 and above	Negative		No			No
less than 25	less than 18	Never_married	Primary school, 1-8	3000 and above	Negative	Negative	Yes			No
less than 25	less than 18	Never_married	Primary school, 1-8	3000 and above	Negative	Negative	Yes			No
25-35	18 and above	Divorced	Above high school, >=9	less than 3000	Negative	Negative	Yes			No
25-35	less than 18	Never_married	Above high school, >=9	3000 and above	Negative	Negative	Yes			No
25-35	less than 18	Divorced	Above high school, >=9	less than 3000	Negative	Negative	Yes			Yes
25-35	less than 18	Married	Primary school, 1-8	less than 3000	Negative		No			No
25-35	18 and above	Divorced	Primary school, 1-8	3000 and above	Negative	Negative	Yes			No
less than 25	less than 18	Married	Above high school, >=9	3000 and above	Negative	Negative	Yes			No
less than 25	18 and above	Never_married	Primary school, 1-8	3000 and above	Negative	Negative	Yes			No
25-35	less than 18	Divorced	Primary school, 1-8	3000 and above	Negative	Negative	Yes			No
less than 25	less than 18	Never_married	Primary school, 1-8	3000 and above	Negative	Negative	Yes			No
25-35	less than 18	Never_married	Primary school, 1-8	3000 and above	Negative	Negative	Yes			No
25-35	less than 18	Divorced	Above high school, >=9	less than 3000	Negative	Negative	Yes			No
less than 25	less than 18	Never_married	Above high school, >=9	less than 3000	Negative		No			No
25-35	18 and above	Married	Above high school, >=9	3000 and above	Negative		No			No
25-35	less than 18	Never_married	Primary school, 1-8	3000 and above	Negative		No			No
25-35	18 and above	Widowed	Primary school, 1-8	3000 and above	Negative	Negative	Yes			No
25-35	18 and above	Never_married	Primary school, 1-8	3000 and above	Negative		No			No
25-35	18 and above	Divorced	Primary school, 1-8	3000 and above	Negative	Negative	Yes			Yes
less than 25	less than 18	Divorced	Primary school, 1-8	3000 and above	Negative	Negative	Yes			Yes
25-35	less than 18	Married	Above high school, >=9	3000 and above	Negative	Negative	Yes			No
25-35	less than 18	Divorced	Above high school, >=9	3000 and above	Negative	Negative	Yes			No
25-35	18 and above	Married	Primary school, 1-8	3000 and above	Negative		No			No
35 and above	18 and above	Divorced	Primary school, 1-8	3000 and above	Negative	Negative	Yes			No
25-35	less than 18	Never_married	not read and write	3000 and above	Negative	Negative	Yes			Yes
less than 25	less than 18	Never_married	Primary school, 1-8	3000 and above	Negative	Negative	Yes			No
less than 25	18 and above	Married	not read and write	less than 3000	Negative	Negative	Yes			No
less than 25	less than 18	Married	Primary school, 1-8	3000 and above	Negative	Negative	Yes			Yes
25-35	18 and above	Never_married	Primary school, 1-8	less than 3000	Negative	Negative	Yes			No
25-35	18 and above	Separated	Above high school, >=9	3000 and above	Negative	Negative	Yes			No
35 and above	18 and above	Never_married	Above high school, >=9	3000 and above	Negative	Negative	Yes			No
25-35	less than 18	Separated	Primary school, 1-8	3000 and above	Negative	Negative	Yes			No
25-35	less than 18	Divorced	Primary school, 1-8	3000 and above	Negative	Negative	Yes			No
35 and above	less than 18	Widowed	not read and write	less than 3000	Negative	Negative	Yes			No
less than 25	less than 18	Never_married	Above high school, >=9	3000 and above	Negative	Negative	Yes			No
25-35	18 and above	Divorced	Primary school, 1-8	3000 and above	Negative	Negative	Yes			No
less than 25	less than 18	Separated	not read and write	less than 3000	Negative		No			No
less than 25	18 and above	Married	Primary school, 1-8	3000 and above	Negative	Negative	Yes			No
less than 25	less than 18	Never_married	Above high school, >=9	less than 3000	Negative	Negative	Yes			No
25-35	18 and above	Married	Primary school, 1-8	3000 and above	Negative	Negative	Yes			No
less than 25	less than 18	Never_married	Primary school, 1-8	3000 and above	Negative		No			No
25-35	less than 18	Married	Above high school, >=9	3000 and above	Negative		No			Yes
less than 25	less than 18	Divorced	not read and write	less than 3000	Negative	Negative	Yes			No
35 and above	18 and above	Married	not read and write	3000 and above	Negative	Negative	Yes			No
35 and above	less than 18	Divorced	Primary school, 1-8	less than 3000	Negative	Negative	Yes			No
25-35	18 and above	Divorced	Above high school, >=9	less than 3000	Negative	Negative	Yes			No
25-35	less than 18	Never_married	Above high school, >=9	3000 and above	Negative	Negative	Yes			No
25-35	18 and above	Never_married	Primary school, 1-8	3000 and above	Negative	Negative	Yes			No
25-35	less than 18	Never_married	Primary school, 1-8	less than 3000	Negative	Negative	Yes			No
25-35	less than 18	Divorced	Primary school, 1-8	3000 and above	Negative	Negative	Yes			No
35 and above	less than 18	Never_married	Primary school, 1-8	less than 3000	Negative	Negative	Yes			No
less than 25	less than 18	Never_married	Primary school, 1-8	3000 and above	Negative	Negative	Yes			No
25-35	less than 18	Married	Primary school, 1-8	3000 and above	Negative	Negative	Yes			Yes
25-35	18 and above	Divorced	Above high school, >=9	less than 3000	Negative	Negative	Yes			No
35 and above	18 and above	Never_married	Above high school, >=9	3000 and above	Negative	Negative	Yes			No
35 and above	less than 18	Never_married	Primary school, 1-8	3000 and above	Negative	Negative	Yes			No
25-35	less than 18	Divorced	Primary school, 1-8	3000 and above	Negative	Negative	Yes			No
25-35	less than 18	Divorced	Primary school, 1-8	3000 and above	Negative		No			No
25-35	less than 18	Widowed	Primary school, 1-8	3000 and above	Negative		No			No
25-35	18 and above	Divorced	Primary school, 1-8	less than 3000	Negative	Negative	Yes			No
35 and above	18 and above	Never_married	Above high school, >=9	3000 and above	Negative	Negative	Yes			No
35 and above	less than 18	Widowed	Primary school, 1-8	less than 3000	Negative	Negative	Yes			No
35 and above	18 and above	Never_married	Primary school, 1-8	3000 and above	Negative	Negative	Yes			Yes
25-35	less than 18	Never_married	Above high school, >=9	3000 and above	Negative	Negative	Yes			Yes
less than 25	less than 18	Never_married	Primary school, 1-8	3000 and above	Negative	Negative	Yes			No
35 and above	18 and above	Divorced	Primary school, 1-8	less than 3000	Negative	Negative	Yes			No
25-35	less than 18	Never_married	Above high school, >=9	3000 and above	Negative	Negative	Yes			No
less than 25	less than 18	Never_married	Above high school, >=9	3000 and above	Negative	Negative	Yes			No
25-35	18 and above	Divorced	Above high school, >=9	less than 3000	Negative	Negative	Yes			No
25-35	less than 18	Never_married	Primary school, 1-8	3000 and above	Negative	Negative	Yes			No
less than 25	less than 18	Never_married	Above high school, >=9	3000 and above	Negative	Negative	Yes			No
less than 25	less than 18	Never_married	Primary school, 1-8	less than 3000	Negative	Negative	Yes			No
35 and above	less than 18	Never_married	Primary school, 1-8	3000 and above	Negative	Negative	Yes			No
25-35	18 and above	Never_married	Above high school, >=9	less than 3000	Negative	Negative	Yes			No
35 and above	18 and above	Divorced	not read and write	less than 3000	Negative	Negative	Yes			No
25-35	less than 18	Divorced	not read and write	3000 and above	Negative	Negative	Yes			No
25-35	18 and above	Never_married	Above high school, >=9	less than 3000	Negative	Negative	Yes			No
less than 25	less than 18	Never_married	Above high school, >=9	3000 and above	Negative	Negative	Yes			Yes
less than 25	less than 18	Divorced	Primary school, 1-8	3000 and above	Negative	Negative	Yes			No
25-35	less than 18	Divorced	Primary school, 1-8	less than 3000	Negative	Negative	Yes			No
less than 25	less than 18	Never_married	Primary school, 1-8	3000 and above	Negative		No			Yes
25-35	18 and above	Never_married	Above high school, >=9	less than 3000	Negative		No			Yes
35 and above	less than 18	Never_married	Primary school, 1-8	less than 3000	Negative	Negative	Yes			Yes
25-35	less than 18	Never_married	not read and write	less than 3000	Negative	Negative	Yes			No
less than 25	less than 18	Never_married	Primary school, 1-8	less than 3000	Negative	Negative	Yes			No
less than 25	less than 18	Never_married	Above high school, >=9	less than 3000	Negative		No			No
25-35	less than 18	Never_married	Primary school, 1-8	less than 3000	Negative		No			No
less than 25	less than 18	Never_married	not read and write	3000 and above	Negative	Negative	Yes			No
25-35	less than 18	Separated	Primary school, 1-8	3000 and above	Negative	Negative	Yes			No
25-35	less than 18	Never_married	not read and write	less than 3000	Negative	Negative	Yes			No
25-35	18 and above	Never_married	Primary school, 1-8	less than 3000	Negative	Negative	Yes			No
less than 25	less than 18	Divorced	Primary school, 1-8	3000 and above	Negative	Negative	Yes			No
25-35	less than 18	Divorced	Primary school, 1-8	less than 3000	Negative	Negative	Yes			No
25-35	18 and above	Separated	Above high school, >=9	3000 and above	Negative	Negative	Yes			No
25-35	less than 18	Divorced	not read and write	less than 3000	Negative	Negative	Yes			No
less than 25	less than 18	Never_married	not read and write	less than 3000	Negative	Negative	Yes			Yes
less than 25	less than 18	Never_married	Primary school, 1-8	less than 3000	Negative		No			No
25-35	less than 18	Never_married	Primary school, 1-8	less than 3000	Negative	Negative	Yes			No
35 and above	18 and above	Divorced	Above high school, >=9	less than 3000	Negative	Negative	Yes			Yes
25-35	18 and above	Never_married	Above high school, >=9	3000 and above	Negative	Negative	Yes			No
25-35	18 and above	Never_married	Primary school, 1-8	3000 and above	Negative	Negative	Yes			No
less than 25	less than 18	Never_married	Above high school, >=9	3000 and above	Negative	Negative	Yes			No
less than 25	less than 18	Never_married	Above high school, >=9	3000 and above	Negative		No			No
25-35	less than 18	Separated	Primary school, 1-8	3000 and above	Negative	Negative	Yes			No
less than 25	less than 18	Never_married	Primary school, 1-8	3000 and above	Negative	Negative	Yes			No
less than 25	less than 18	Never_married	Primary school, 1-8	less than 3000	Negative	Negative	Yes			No
35 and above	less than 18	Widowed	Above high school, >=9	less than 3000	Negative	Negative	Yes			Yes
25-35	less than 18	Separated	Above high school, >=9	less than 3000	Negative	Negative	Yes			No
35 and above	18 and above	Never_married	Primary school, 1-8	less than 3000	Negative	Negative	Yes			No
less than 25	less than 18	Never_married	Above high school, >=9	3000 and above	Negative	Negative	Yes			No
less than 25	less than 18	Separated	Above high school, >=9	3000 and above	Negative	Negative	Yes			No
35 and above	18 and above	Separated	Above high school, >=9	less than 3000	Negative	Negative	Yes			No
25-35	less than 18	Never_married	Above high school, >=9	less than 3000	Negative	Negative	Yes			Yes
35 and above	less than 18	Divorced	Primary school, 1-8	3000 and above	Negative	Negative	Yes			Yes
25-35	18 and above	Never_married	Above high school, >=9	3000 and above	Negative	Negative	Yes			Yes
35 and above	less than 18	Divorced	Above high school, >=9	less than 3000	Negative	Negative	Yes			Yes
less than 25	less than 18	Never_married	Above high school, >=9	3000 and above	Negative	Negative	Yes			No
35 and above	18 and above	Never_married	not read and write	less than 3000	Negative	Negative	Yes			No
25-35	18 and above	Never_married	Primary school, 1-8	less than 3000	Negative		No			Yes
25-35	less than 18	Separated	Primary school, 1-8	3000 and above	Negative	do not receive result	Yes			Yes
25-35	18 and above	Never_married	Primary school, 1-8	less than 3000	Negative	Negative	Yes			No
less than 25	18 and above	Never_married	Above high school, >=9	3000 and above	Negative	Negative	Yes			Yes
25-35	18 and above	Divorced	Above high school, >=9	less than 3000	Negative	Negative	Yes			No
less than 25	less than 18	Never_married	Primary school, 1-8	less than 3000	Negative	Negative	Yes			No
less than 25	less than 18	Never_married	Above high school, >=9	less than 3000	Negative	Negative	Yes			No
25-35	less than 18	Divorced	Primary school, 1-8	3000 and above	Negative	Negative	Yes			Yes
less than 25	less than 18	Divorced	not read and write	less than 3000	Negative		No			No
less than 25	less than 18	Never_married	Above high school, >=9	3000 and above	Negative	Negative	Yes			No
less than 25	less than 18	Never_married	Above high school, >=9	3000 and above	Negative	Negative	Yes			No
less than 25	less than 18	Never_married	Above high school, >=9	less than 3000	Negative	Negative	Yes			No
25-35	less than 18	Widowed	Primary school, 1-8	3000 and above	Negative	Negative	Yes			No
less than 25	less than 18	Never_married	Primary school, 1-8	less than 3000	Negative	Negative	Yes			No
25-35	less than 18	Never_married	Primary school, 1-8	3000 and above	Negative	Negative	Yes			Yes
less than 25	less than 18	Never_married	Primary school, 1-8	3000 and above	Negative	Negative	Yes			No
35 and above	less than 18	Divorced	Primary school, 1-8	3000 and above	Negative	Negative	Yes			No
less than 25	less than 18	Never_married	Primary school, 1-8	3000 and above	Negative	Negative	Yes			No
less than 25	less than 18	Never_married	Above high school, >=9	3000 and above	Negative	Negative	Yes			No
less than 25	less than 18	Never_married	Primary school, 1-8	less than 3000	Negative		No			No
25-35	less than 18	Divorced	Above high school, >=9	less than 3000	Negative	Negative	Yes			No
25-35	18 and above	Divorced	Above high school, >=9	less than 3000	Negative	Negative	Yes			No
25-35	18 and above	Never_married	Above high school, >=9	less than 3000	Negative	Negative	Yes			No
25-35	18 and above	Married	Above high school, >=9	less than 3000	Negative	Negative	Yes			No
25-35	less than 18	Never_married	Primary school, 1-8	3000 and above	Negative	Negative	Yes			No
25-35	less than 18	Never_married	Above high school, >=9	less than 3000	Negative		No			No
35 and above	18 and above	Never_married	Primary school, 1-8	less than 3000	Negative		No			No
25-35	18 and above	Never_married	Primary school, 1-8	less than 3000	Negative		No			No
25-35	less than 18	Married	Primary school, 1-8	3000 and above	Negative		No			No
25-35	less than 18	Married	Primary school, 1-8	less than 3000	Negative	do not receive result	Yes			No
25-35	less than 18	Widowed	Primary school, 1-8	3000 and above	Negative	Negative	Yes			Yes
25-35	less than 18	Married	Primary school, 1-8	less than 3000	Negative	Negative	Yes			No
less than 25	18 and above	Never_married	Above high school, >=9	less than 3000	Negative	Negative	Yes			No
less than 25	less than 18	Never_married	Above high school, >=9	less than 3000	Negative	Negative	Yes			No
25-35	18 and above	Divorced	Primary school, 1-8	3000 and above	Negative	Negative	Yes			Yes
35 and above	less than 18	Widowed	not read and write	less than 3000	Negative	Negative	Yes			No
35 and above	less than 18	Never_married	Above high school, >=9	3000 and above	Negative	Negative	Yes			No
25-35	less than 18	Never_married	Above high school, >=9	3000 and above	Negative	Negative	Yes			No
25-35	18 and above	Divorced	Primary school, 1-8	3000 and above	Negative	Negative	Yes			No
35 and above	less than 18	Divorced	Above high school, >=9	less than 3000	Negative	do not receive result	Yes			No
25-35	less than 18	Divorced	Above high school, >=9	less than 3000	Negative	Negative	Yes			No
25-35	less than 18	Widowed	Primary school, 1-8	less than 3000	Negative	Negative	Yes			No
less than 25	less than 18	Divorced	Above high school, >=9	3000 and above	Negative		No			No
less than 25	18 and above	Never_married	Above high school, >=9	3000 and above	Negative	Negative	Yes			No
less than 25	less than 18	Never_married	Primary school, 1-8	3000 and above	Negative	Negative	Yes			Yes
25-35	less than 18	Divorced	Above high school, >=9	less than 3000	Negative	Negative	Yes			No
less than 25	less than 18	Never_married	Primary school, 1-8	less than 3000	Negative	Negative	Yes			No
less than 25	less than 18	Never_married	Primary school, 1-8	3000 and above	Negative	Negative	Yes			No
less than 25	less than 18	Never_married	Above high school, >=9	less than 3000	Negative		No			No
less than 25	less than 18	Never_married	Above high school, >=9	3000 and above	Negative	Negative	Yes			No
25-35	18 and above	Never_married	Above high school, >=9	3000 and above	Negative	Negative	Yes			No
25-35	less than 18	Separated	Above high school, >=9	less than 3000	Negative		No			No
25-35	less than 18	Divorced	not read and write	3000 and above	Negative	Negative	Yes			No
25-35	less than 18	Never_married	Primary school, 1-8	less than 3000	Negative	Negative	Yes			Yes
25-35	less than 18	Divorced	not read and write	3000 and above	Negative	Negative	Yes			Yes
25-35	less than 18	Divorced	Primary school, 1-8	less than 3000	Negative	Negative	Yes			No
25-35	18 and above	Divorced	Above high school, >=9	3000 and above	Negative	Negative	Yes			No
25-35	18 and above	Widowed	Primary school, 1-8	less than 3000	Negative	Negative	Yes			No
25-35	less than 18	Never_married	Primary school, 1-8	3000 and above	Negative	Negative	Yes			No
25-35	less than 18	Never_married	Primary school, 1-8	3000 and above	Negative	Negative	Yes			No
35 and above	less than 18	Widowed	not read and write	less than 3000	Negative	Negative	Yes			No
25-35	less than 18	Never_married	Primary school, 1-8	less than 3000	Negative	Negative	Yes			No
less than 25	less than 18	Never_married	Primary school, 1-8	less than 3000	Negative	Negative	Yes			No
25-35	less than 18	Never_married	Primary school, 1-8	3000 and above	Negative	Negative	Yes			Yes
25-35	18 and above	Never_married	Primary school, 1-8	less than 3000	Negative	Negative	Yes			No
35 and above	less than 18	Separated	Primary school, 1-8	less than 3000	Negative	Negative	Yes			No
25-35	18 and above	Widowed	Primary school, 1-8	3000 and above	Negative	Negative	Yes			No
35 and above	18 and above	Never_married	Above high school, >=9	3000 and above	Negative	Negative	Yes			No
25-35	18 and above	Divorced	Primary school, 1-8	less than 3000	Negative	Negative	Yes			No
less than 25	less than 18	Never_married	Primary school, 1-8	3000 and above	Negative	Negative	Yes			No
less than 25	less than 18	Divorced	Primary school, 1-8	3000 and above	Negative	Negative	Yes			No
25-35	less than 18	Never_married	Primary school, 1-8	less than 3000	Negative	Negative	Yes			No
less than 25	less than 18	Never_married	Above high school, >=9	less than 3000	Negative	Negative	Yes			No
25-35	less than 18	Never_married	Above high school, >=9	less than 3000	Negative	Negative	Yes			No
less than 25	18 and above	Never_married	Primary school, 1-8	less than 3000	Negative		No			No
25-35	18 and above	Never_married	Primary school, 1-8	3000 and above	Negative	Negative	Yes			No
less than 25	18 and above	Never_married	Above high school, >=9	less than 3000	Negative	Negative	Yes			No
25-35	less than 18	Separated	Above high school, >=9	less than 3000	Negative	Negative	Yes			No
35 and above	18 and above	Never_married	Primary school, 1-8	less than 3000	Negative	Negative	Yes			No
less than 25	less than 18	Never_married	Above high school, >=9	3000 and above	Negative	Negative	Yes			Yes
less than 25	less than 18	Never_married	Above high school, >=9	less than 3000	Negative	Negative	Yes			No
less than 25	18 and above	Never_married	Above high school, >=9	less than 3000	Negative		No			No
25-35	18 and above	Never_married	Primary school, 1-8	3000 and above	Negative	Negative	Yes			No
25-35	less than 18	Never_married	not read and write	less than 3000	Negative	Negative	Yes			No
less than 25	less than 18	Never_married	Primary school, 1-8	less than 3000	Negative	Negative	Yes			No
less than 25	18 and above	Never_married	Above high school, >=9	3000 and above	Negative	Negative	Yes			No
less than 25	18 and above	Never_married	Above high school, >=9	less than 3000	Negative		No			No
35 and above	18 and above	Never_married	Primary school, 1-8	3000 and above	Negative	Negative	Yes			No
less than 25	less than 18	Never_married	Primary school, 1-8	3000 and above	Negative		No			No
35 and above	18 and above	Divorced	Primary school, 1-8	less than 3000	Negative	Negative	Yes			No
35 and above	18 and above	Widowed	Primary school, 1-8	3000 and above	Negative	Negative	Yes			No
25-35	18 and above	Never_married	Above high school, >=9	less than 3000	Negative	Negative	Yes			No
less than 25	less than 18	Never_married	not read and write	3000 and above	Negative	Negative	Yes			No
less than 25	less than 18	Separated	not read and write	3000 and above	Negative	Negative	Yes			No
25-35	less than 18	Divorced	not read and write	less than 3000	Negative	Negative	Yes			No
less than 25	less than 18	Married	Primary school, 1-8	3000 and above	Negative	Negative	Yes			No
25-35	18 and above	Never_married	Primary school, 1-8	3000 and above	Negative	Negative	Yes			No
less than 25	18 and above	Never_married	Primary school, 1-8	less than 3000	Negative	Negative	Yes			No
25-35	less than 18	Never_married	not read and write	less than 3000	Negative	Negative	Yes			No
25-35	less than 18	Separated	Primary school, 1-8	3000 and above	Negative	Negative	Yes			No
25-35	less than 18	Never_married	Primary school, 1-8	3000 and above	Negative	Negative	Yes			No
35 and above	18 and above	Widowed	Primary school, 1-8	less than 3000	Negative	Negative	Yes			No
25-35	less than 18	Married	not read and write	less than 3000	Negative	Negative	Yes			No
25-35	less than 18	Separated	Primary school, 1-8	less than 3000	Negative	Negative	Yes			No
25-35	less than 18	Never_married	Primary school, 1-8	3000 and above	Negative	Negative	Yes			No
less than 25	less than 18	Divorced	Primary school, 1-8	less than 3000	Negative	Negative	Yes			No
less than 25	less than 18	Never_married	Above high school, >=9	3000 and above	Negative	Negative	Yes			No
35 and above	less than 18	Widowed	Primary school, 1-8	less than 3000	Negative	Negative	Yes			No
25-35	less than 18	Separated	not read and write	3000 and above	Negative	Negative	Yes			No
25-35	less than 18	Divorced	Primary school, 1-8	less than 3000	Negative	Negative	Yes			No
35 and above	less than 18	Widowed	not read and write	less than 3000	Negative	Negative	Yes			No
less than 25	less than 18	Never_married	Primary school, 1-8	less than 3000	Negative		No			Yes
less than 25	less than 18	Never_married	Primary school, 1-8	less than 3000	Negative	Negative	Yes			Yes
25-35	less than 18	Never_married	Above high school, >=9	3000 and above	Negative	Negative	Yes			No
25-35	less than 18	Divorced	Above high school, >=9	3000 and above	Negative	Negative	Yes			No
35 and above	less than 18	Never_married	Primary school, 1-8	less than 3000	Negative	Negative	Yes			No
25-35	less than 18	Separated	Primary school, 1-8	3000 and above	Negative	Negative	Yes			No
25-35	less than 18	Never_married	Above high school, >=9	less than 3000	Negative	Negative	Yes			No
25-35	less than 18	Separated	Primary school, 1-8	3000 and above	Negative	Negative	Yes			No
less than 25	less than 18	Never_married	Primary school, 1-8	3000 and above	Negative	Negative	Yes			Yes
less than 25	less than 18	Separated	Primary school, 1-8	3000 and above	Negative	Negative	Yes			No
25-35	18 and above	Divorced	Primary school, 1-8	3000 and above	Negative	Negative	Yes			No
less than 25	less than 18	Never_married	Primary school, 1-8	less than 3000	Negative	Negative	Yes			No
less than 25	less than 18	Never_married	not read and write	less than 3000	Negative	Negative	Yes			No
25-35	less than 18	Never_married	Primary school, 1-8	3000 and above	Negative	Negative	Yes			No
25-35	less than 18	Never_married	Primary school, 1-8	less than 3000	Negative	Negative	Yes			No
25-35	less than 18	Never_married	Above high school, >=9	less than 3000	Negative	Negative	Yes			No
less than 25	18 and above	Never_married	Primary school, 1-8	3000 and above	Negative	Negative	Yes			No
less than 25	less than 18	Never_married	Primary school, 1-8	less than 3000	Negative	Negative	Yes			No
less than 25	less than 18	Never_married	Above high school, >=9	3000 and above	Negative	do not receive result	Yes			No
25-35	less than 18	Never_married	Primary school, 1-8	3000 and above	Negative	Negative	Yes			No
35 and above	less than 18	Never_married	Primary school, 1-8	less than 3000	Negative	Negative	Yes			No
less than 25	less than 18	Never_married	Above high school, >=9	3000 and above	Negative	Negative	Yes			No
25-35	less than 18	Never_married	Primary school, 1-8	less than 3000	Negative	Negative	Yes			No
25-35	less than 18	Never_married	Primary school, 1-8	3000 and above	Negative	Negative	Yes			No
25-35	less than 18	Divorced	Primary school, 1-8	3000 and above	Negative	Negative	Yes			No
less than 25	18 and above	Never_married	Above high school, >=9	less than 3000	Negative		No			No
25-35	18 and above	Never_married	Primary school, 1-8	less than 3000	Negative	Negative	Yes			No
25-35	less than 18	Separated	Above high school, >=9	3000 and above	Negative	Negative	Yes			No
35 and above	less than 18	Separated	Above high school, >=9	less than 3000	Negative	Negative	Yes			No
25-35	less than 18	Divorced	Primary school, 1-8	less than 3000	Negative		No			No
25-35	less than 18	Never_married	Above high school, >=9	3000 and above	Negative	Negative	Yes			No
less than 25	less than 18	Never_married	Primary school, 1-8	less than 3000	Negative	Negative	Yes			No
less than 25	less than 18	Never_married	Above high school, >=9	3000 and above	Negative	Negative	Yes			No
less than 25	less than 18	Never_married	Above high school, >=9	3000 and above	Negative	Negative	Yes			No
less than 25	less than 18	Separated	not read and write	3000 and above	Negative	Negative	Yes			No
less than 25	less than 18	Never_married	not read and write	3000 and above	Negative	Negative	Yes			No
25-35	less than 18	Separated	not read and write	less than 3000	Negative		No			No
less than 25	less than 18	Never_married	Primary school, 1-8	less than 3000	Negative	Negative	Yes			No
less than 25	less than 18	Never_married	Above high school, >=9	3000 and above	Negative	Negative	Yes			No
25-35	18 and above	Never_married	Primary school, 1-8	less than 3000	Negative	Negative	Yes			No
35 and above	18 and above	Widowed	Primary school, 1-8	less than 3000	Negative	Negative	Yes			No
less than 25	less than 18	Divorced	Primary school, 1-8	3000 and above	Negative	Negative	Yes			No
25-35	less than 18	Never_married	Primary school, 1-8	3000 and above	Negative	Negative	Yes			Yes
25-35	less than 18	Never_married	Primary school, 1-8	less than 3000	Negative	Negative	Yes			No
35 and above	18 and above	Divorced	Above high school, >=9	3000 and above	Negative	Negative	Yes			No
25-35	less than 18	Divorced	Primary school, 1-8	3000 and above	Negative	Negative	Yes			No
less than 25	18 and above	Never_married	Primary school, 1-8	3000 and above	Negative	Negative	Yes			No
less than 25	less than 18	Never_married	Primary school, 1-8	less than 3000	Negative	Negative	Yes			No
less than 25	less than 18	Never_married	not read and write	less than 3000	Negative	Negative	Yes			No
less than 25	less than 18	Divorced	Primary school, 1-8	less than 3000	Negative	Negative	Yes			No
less than 25	less than 18	Never_married	Primary school, 1-8	less than 3000	Negative	Negative	Yes			No
less than 25	less than 18	Separated	not read and write	less than 3000	Negative	Negative	Yes			No
25-35	less than 18	Never_married	not read and write	3000 and above	Negative	Negative	Yes			No
25-35	less than 18	Never_married	Above high school, >=9	3000 and above	Negative	Negative	Yes			No
less than 25	less than 18	Married	Above high school, >=9	3000 and above	Negative	Negative	Yes			No
25-35	less than 18	Never_married	not read and write	less than 3000	Negative	Negative	Yes			No
less than 25	less than 18	Never_married	Above high school, >=9	3000 and above	Negative	Negative	Yes			No
less than 25	less than 18	Never_married	Primary school, 1-8	less than 3000	Negative	Negative	Yes			No
less than 25	less than 18	Never_married	Primary school, 1-8	3000 and above	Negative	Negative	Yes			No
less than 25	less than 18	Never_married	Above high school, >=9	less than 3000	Negative	Negative	Yes			No
less than 25	less than 18	Never_married	Above high school, >=9	3000 and above	Negative	Negative	Yes			No
less than 25	less than 18	Never_married	Above high school, >=9	3000 and above	Negative		No			No
less than 25	less than 18	Never_married	Above high school, >=9	3000 and above	Negative		No			No
35 and above	less than 18	Widowed	Above high school, >=9	3000 and above	Negative	Negative	Yes			No
less than 25	less than 18	Never_married	Primary school, 1-8	less than 3000	Negative	Negative	Yes			No
25-35	less than 18	Separated	Primary school, 1-8	3000 and above	Negative	Negative	Yes			Yes
less than 25	less than 18	Divorced	Primary school, 1-8	3000 and above	Negative	Negative	Yes			No
less than 25	less than 18	Never_married	Primary school, 1-8	3000 and above	Negative	Negative	Yes			No
25-35	18 and above	Never_married	not read and write	less than 3000	Negative	Negative	Yes			No
25-35	less than 18	Never_married	not read and write	3000 and above	Negative	Negative	Yes			No
35 and above	less than 18	Separated	not read and write	3000 and above	Negative	Negative	Yes			No
35 and above	less than 18	Divorced	Primary school, 1-8	3000 and above	Negative	Negative	Yes			No
less than 25	less than 18	Never_married	not read and write	less than 3000	Negative	Negative	Yes			Yes
less than 25	less than 18	Separated	Above high school, >=9	3000 and above	Negative	Negative	Yes			No
less than 25	less than 18	Married	Primary school, 1-8	less than 3000	Negative	Negative	Yes			No
35 and above	less than 18	Separated	Primary school, 1-8	3000 and above	Negative	Negative	Yes			No
25-35	less than 18	Never_married	Primary school, 1-8	3000 and above	Negative	Negative	Yes			No
25-35	18 and above	Never_married	Above high school, >=9	3000 and above	Negative	Negative	Yes			No
25-35	18 and above	Never_married	Above high school, >=9	3000 and above	Negative	Negative	Yes			No
less than 25	18 and above	Never_married	not read and write	3000 and above	Negative	Negative	Yes			Yes
less than 25	less than 18	Never_married	Primary school, 1-8	3000 and above	Negative	Negative	Yes			No
25-35	18 and above	Never_married	Primary school, 1-8	3000 and above	Negative	Negative	Yes			No
less than 25	less than 18	Never_married	Primary school, 1-8	less than 3000	Negative	Negative	Yes			Yes
less than 25	18 and above	Never_married	Above high school, >=9	3000 and above	Negative	Negative	Yes			No
25-35	less than 18	Never_married	Primary school, 1-8	3000 and above	Negative	Negative	Yes			No
25-35	less than 18	Divorced	Primary school, 1-8	3000 and above	Negative	Negative	Yes			Yes
25-35	less than 18	Divorced	Above high school, >=9	3000 and above	Negative	Negative	Yes			No
25-35	less than 18	Divorced	Above high school, >=9	3000 and above	Negative	Negative	Yes			No
25-35	18 and above	Divorced	Primary school, 1-8	3000 and above	Negative	Negative	Yes			No
less than 25	less than 18	Married	Primary school, 1-8	3000 and above	Negative	Negative	Yes			No
35 and above	18 and above	Widowed	Primary school, 1-8	3000 and above	Negative	Negative	Yes			No
less than 25	less than 18	Never_married	Primary school, 1-8	less than 3000	Negative	Negative	Yes			No
25-35	18 and above	Married	Primary school, 1-8	less than 3000	Negative	Negative	Yes			No
35 and above	18 and above	Never_married	Above high school, >=9	less than 3000	Negative		No			No
25-35	18 and above	Never_married	Primary school, 1-8	3000 and above	Negative	Negative	Yes			No
less than 25	18 and above	Never_married	Above high school, >=9	less than 3000	Negative	Negative	Yes			No
less than 25	less than 18	Never_married	Above high school, >=9	3000 and above	Negative	Negative	Yes			No
25-35	less than 18	Never_married	Primary school, 1-8	less than 3000	Negative	Negative	Yes			No
35 and above	18 and above	Widowed	Above high school, >=9	3000 and above	Negative	Negative	Yes			No
less than 25	less than 18	Never_married	Primary school, 1-8	less than 3000	Negative	Negative	Yes			No
less than 25	less than 18	Never_married	Above high school, >=9	3000 and above	Negative	Negative	Yes			No
less than 25	less than 18	Never_married	Above high school, >=9	less than 3000	Negative	Negative	Yes			No
less than 25	less than 18	Divorced	Primary school, 1-8	less than 3000	Negative		No			Yes
less than 25	less than 18	Never_married	Primary school, 1-8	3000 and above	Negative	Negative	Yes			Yes
less than 25	less than 18	Never_married	Primary school, 1-8	less than 3000	Negative	Negative	Yes			No
less than 25	less than 18	Separated	Primary school, 1-8	less than 3000	Negative	Negative	Yes			No
less than 25	less than 18	Never_married	Above high school, >=9	3000 and above	Negative	Negative	Yes			No
less than 25	less than 18	Never_married	Primary school, 1-8	3000 and above	Negative	Negative	Yes			No
less than 25	18 and above	Never_married	Above high school, >=9	less than 3000	Negative	Negative	Yes			No
25-35	less than 18	Divorced	Above high school, >=9	less than 3000	Negative	Negative	Yes			No
25-35	18 and above	Divorced	Primary school, 1-8	3000 and above	Negative	Negative	Yes			Yes
less than 25	less than 18	Never_married	Primary school, 1-8	less than 3000	Negative	Negative	Yes			No
less than 25	less than 18	Never_married	Above high school, >=9	less than 3000	Negative	Negative	Yes			No
less than 25	less than 18	Never_married	Primary school, 1-8	less than 3000	Negative	Negative	Yes			No
25-35	less than 18	Divorced	Above high school, >=9	less than 3000	Negative	Negative	Yes			No
25-35	less than 18	Divorced	not read and write	less than 3000	Negative	Negative	Yes			No
25-35	less than 18	Divorced	Primary school, 1-8	less than 3000	Negative	Negative	Yes			Yes
25-35	less than 18	Divorced	Primary school, 1-8	less than 3000	Negative	Negative	Yes			No
25-35	less than 18	Divorced	Primary school, 1-8	less than 3000	Negative	Negative	Yes			No
25-35	less than 18	Divorced	Primary school, 1-8	3000 and above	Negative	Negative	Yes			No
less than 25	less than 18	Never_married	Primary school, 1-8	less than 3000	Negative	Negative	Yes			No
less than 25	less than 18	Never_married	Primary school, 1-8	less than 3000	Negative	Negative	Yes			Yes
less than 25	less than 18	Never_married	Above high school, >=9	less than 3000	Negative	Negative	Yes			No
less than 25	18 and above	Never_married	Above high school, >=9	less than 3000	Negative		No			No
less than 25	less than 18	Never_married	Above high school, >=9	3000 and above	Negative		No			No
25-35	18 and above	Never_married	Primary school, 1-8	less than 3000	Negative	Negative	Yes			Yes
less than 25	less than 18	Never_married	Above high school, >=9	3000 and above	Negative	Negative	Yes			No
less than 25	less than 18	Divorced	Above high school, >=9	less than 3000	Negative	Negative	Yes			No
25-35	less than 18	Divorced	Primary school, 1-8	less than 3000	Negative	Negative	Yes			Yes
less than 25	less than 18	Never_married	Above high school, >=9	less than 3000	Negative	Negative	Yes			No
35 and above	less than 18	Married	Above high school, >=9	less than 3000	Negative	Negative	Yes			No
less than 25	less than 18	Divorced	Primary school, 1-8	less than 3000	Negative	Negative	Yes			No
less than 25	less than 18	Never_married	not read and write	less than 3000	Negative	Negative	Yes			No
25-35	less than 18	Divorced	Primary school, 1-8	3000 and above	Negative	Negative	Yes			Yes
25-35	less than 18	Divorced	not read and write	less than 3000	Negative	Negative	Yes			No
less than 25	less than 18	Never_married	Primary school, 1-8	less than 3000	Negative	Negative	Yes			No
25-35	less than 18	Divorced	Primary school, 1-8	less than 3000	Negative	Negative	Yes			No
25-35	less than 18	Divorced	Primary school, 1-8	less than 3000	Negative	Negative	Yes			No
less than 25	less than 18	Never_married	Primary school, 1-8	3000 and above	Negative	Negative	Yes			No
less than 25	less than 18	Married	Primary school, 1-8	3000 and above	Negative		No			No
25-35	less than 18	Divorced	Primary school, 1-8	less than 3000	Negative	Negative	Yes			No
less than 25	less than 18	Divorced	Above high school, >=9	3000 and above	Negative	Negative	Yes			No
less than 25	less than 18	Divorced	Primary school, 1-8	less than 3000	Negative	Negative	Yes			No
less than 25	less than 18	Never_married	Primary school, 1-8	less than 3000	Negative	Negative	Yes			No
25-35	less than 18	Never_married	Primary school, 1-8	less than 3000	Negative	Negative	Yes			No
25-35	less than 18	Divorced	Primary school, 1-8	less than 3000	Negative	Negative	Yes			No
less than 25	less than 18	Never_married	Above high school, >=9	less than 3000	Negative	Negative	Yes			Yes
25-35	less than 18	Divorced	Primary school, 1-8	less than 3000	Negative	Negative	Yes			Yes
less than 25	less than 18	Divorced	Primary school, 1-8	less than 3000	Negative	Negative	Yes			Yes
25-35	less than 18	Divorced	Above high school, >=9	less than 3000	Negative	Negative	Yes			No
less than 25	less than 18	Never_married	not read and write	less than 3000	Negative	Negative	Yes			No
25-35	18 and above	Divorced	not read and write	less than 3000	Negative	Negative	Yes			No
25-35	less than 18	Widowed	Primary school, 1-8	less than 3000	Negative	Negative	Yes			No
less than 25	less than 18	Divorced	not read and write	less than 3000	Negative	Negative	Yes			No
less than 25	less than 18	Divorced	Primary school, 1-8	less than 3000	Negative	Negative	Yes			No
less than 25	less than 18	Divorced	Primary school, 1-8	less than 3000	Negative	Negative	Yes			No
less than 25	less than 18	Divorced	Above high school, >=9	less than 3000	Negative	Negative	Yes			No
less than 25	less than 18	Divorced	Primary school, 1-8	less than 3000	Negative	Negative	Yes			No
25-35	less than 18	Divorced	Above high school, >=9	less than 3000	Negative	Negative	Yes			No
less than 25	less than 18	Divorced	Above high school, >=9	less than 3000	Negative	Negative	Yes			No
less than 25	less than 18	Never_married	Primary school, 1-8	less than 3000	Negative	Negative	Yes			No
25-35	less than 18	Divorced	Primary school, 1-8	less than 3000	Negative	Negative	Yes			No
less than 25	less than 18	Never_married	Primary school, 1-8	less than 3000	Negative	Negative	Yes			No
less than 25	less than 18	Never_married	Above high school, >=9	3000 and above	Negative	Negative	Yes			No
less than 25	less than 18	Never_married	Above high school, >=9	3000 and above	Negative	Negative	Yes			Yes
less than 25	less than 18	Never_married	not read and write	less than 3000	Negative	Negative	Yes			No
less than 25	less than 18	Never_married	Above high school, >=9	less than 3000	Negative	Negative	Yes			No
less than 25	less than 18	Married	Above high school, >=9	less than 3000	Negative		No			No
less than 25	less than 18	Never_married	Above high school, >=9	3000 and above	Negative	Negative	Yes			No
less than 25	18 and above	Never_married	Primary school, 1-8	less than 3000	Negative	Negative	Yes			Yes
less than 25	less than 18	Divorced	Primary school, 1-8	less than 3000	Negative	Negative	Yes			No
less than 25	less than 18	Divorced	Primary school, 1-8	less than 3000	Negative	Negative	Yes			No
less than 25	less than 18	Never_married	not read and write	less than 3000	Negative	Negative	Yes			No
less than 25	18 and above	Never_married	Above high school, >=9	less than 3000	Negative	Negative	Yes			No
less than 25	less than 18	Never_married	Primary school, 1-8	less than 3000	Negative		No			No
less than 25	less than 18	Never_married	Above high school, >=9	less than 3000	Negative	Negative	Yes			Yes
less than 25	less than 18	Never_married	Primary school, 1-8	less than 3000	Negative	Negative	Yes			No
less than 25	less than 18	Divorced	Primary school, 1-8	3000 and above	Negative	Negative	Yes			No
less than 25	less than 18	Never_married	Above high school, >=9	less than 3000	Negative	do not receive result	Yes			No
less than 25	18 and above	Never_married	Above high school, >=9	less than 3000	Negative	Negative	Yes			No
less than 25	less than 18	Divorced	Primary school, 1-8	less than 3000	Negative	Negative	Yes			No
less than 25	less than 18	Never_married	Primary school, 1-8	less than 3000	Negative	Negative	Yes			No
less than 25	less than 18	Divorced	Primary school, 1-8	less than 3000	Negative	Negative	Yes			No
less than 25	less than 18	Never_married	Primary school, 1-8	less than 3000	Negative	Negative	Yes			No
less than 25	less than 18	Never_married	Above high school, >=9	3000 and above	Negative	Negative	Yes			No
25-35	less than 18	Widowed	not read and write	less than 3000	Negative	Negative	Yes			No
35 and above	18 and above	Divorced	Above high school, >=9	less than 3000	Negative	Negative	Yes			No
less than 25	less than 18	Never_married	Above high school, >=9	3000 and above	Negative	Negative	Yes			No
less than 25	less than 18	Divorced	Above high school, >=9	less than 3000	Negative	Negative	Yes			No
35 and above	less than 18	Widowed	Primary school, 1-8	less than 3000	Negative	Negative	Yes			No
25-35	less than 18	Divorced	not read and write	less than 3000	Negative	Negative	Yes			No
less than 25	less than 18	Never_married	Primary school, 1-8	3000 and above	Negative	Negative	Yes			No
less than 25	less than 18	Never_married	Primary school, 1-8	less than 3000	Negative	Negative	Yes			No
less than 25	less than 18	Never_married	Primary school, 1-8	less than 3000	Negative	Negative	Yes			No
less than 25	less than 18	Divorced	Primary school, 1-8	less than 3000	Negative	Negative	Yes			No
less than 25	less than 18	Never_married	Above high school, >=9	less than 3000	Negative	Negative	Yes			No
less than 25	less than 18	Never_married	Primary school, 1-8	less than 3000	Negative	Negative	Yes			No
less than 25	less than 18	Never_married	Above high school, >=9	less than 3000	Negative	Negative	Yes			Yes
less than 25	less than 18	Divorced	Above high school, >=9	less than 3000	Negative	Negative	Yes			No
less than 25	18 and above	Divorced	Above high school, >=9	less than 3000	Negative	Negative	Yes			No
less than 25	less than 18	Separated	not read and write	less than 3000	Negative	Negative	Yes			No
less than 25	less than 18	Divorced	Primary school, 1-8	less than 3000	Negative	Negative	Yes			No
25-35	less than 18	Never_married	Primary school, 1-8	less than 3000	Negative	Negative	Yes			No
less than 25	less than 18	Divorced	Primary school, 1-8	less than 3000	Negative	Negative	Yes			No
25-35	18 and above	Divorced	Primary school, 1-8	less than 3000	Negative	Negative	Yes			Yes
less than 25	less than 18	Never_married	Above high school, >=9	less than 3000	Negative	Negative	Yes			No
less than 25	less than 18	Never_married	Above high school, >=9	less than 3000	Negative	Negative	Yes			No
less than 25	less than 18	Divorced	Primary school, 1-8	less than 3000	Negative	Negative	Yes			No
less than 25	less than 18	Divorced	Primary school, 1-8	3000 and above	Negative	Negative	Yes			No
25-35	less than 18	Divorced	Primary school, 1-8	less than 3000	Negative	Negative	Yes			No
less than 25	less than 18	Never_married	Above high school, >=9	less than 3000	Negative	Negative	Yes			No
less than 25	less than 18	Never_married	Above high school, >=9	less than 3000	Negative	Negative	Yes			No
less than 25	less than 18	Never_married	Above high school, >=9	less than 3000	Negative		No			No
less than 25	less than 18	Never_married	Above high school, >=9	3000 and above	Negative	Negative	Yes			No
less than 25	less than 18	Never_married	Above high school, >=9	less than 3000	Negative	Negative	Yes			No
less than 25	less than 18	Never_married	Above high school, >=9	less than 3000	Negative	Negative	Yes			No
less than 25	less than 18	Never_married	Primary school, 1-8	less than 3000	Negative	Negative	Yes			No
less than 25	less than 18	Never_married	Primary school, 1-8	less than 3000	Negative	Negative	Yes			No
less than 25	less than 18	Never_married	Primary school, 1-8	less than 3000	Negative	Negative	Yes			No
less than 25	less than 18	Divorced	Primary school, 1-8	less than 3000	Negative	Negative	Yes			No
less than 25	less than 18	Never_married	Primary school, 1-8	less than 3000	Negative	Negative	Yes			No
less than 25	less than 18	Never_married	not read and write	less than 3000	Negative	Negative	Yes			No
less than 25	less than 18	Never_married	not read and write	less than 3000	Negative	Negative	Yes			No
less than 25	less than 18	Never_married	Above high school, >=9	less than 3000	Negative	Negative	Yes			No
less than 25	less than 18	Never_married	Primary school, 1-8	less than 3000	Negative	Negative	Yes			No
25-35	less than 18	Never_married	not read and write	less than 3000	Negative	Negative	Yes			No
less than 25	less than 18	Never_married	Above high school, >=9	less than 3000	Negative	Negative	Yes			No
25-35	18 and above	Never_married	Above high school, >=9	less than 3000	Negative	Negative	Yes			No
25-35	less than 18	Divorced	Primary school, 1-8	less than 3000	Negative	Negative	Yes			No
less than 25	18 and above	Married	Above high school, >=9	less than 3000	Negative	Negative	Yes			No
25-35	18 and above	Never_married	Primary school, 1-8	3000 and above	Negative	Negative	Yes			No
less than 25	18 and above	Never_married	Above high school, >=9	less than 3000	Negative	do not receive result	Yes			No
25-35	less than 18	Separated	Primary school, 1-8	less than 3000	Negative	Negative	Yes			No
less than 25	less than 18	Never_married	Above high school, >=9	less than 3000	Negative	Negative	Yes			No
25-35	less than 18	Divorced	Above high school, >=9	less than 3000	Negative	Negative	Yes			No
less than 25	less than 18	Never_married	not read and write	less than 3000	Negative	Negative	Yes			No
less than 25	less than 18	Never_married	Primary school, 1-8	less than 3000	Negative	Negative	Yes			No
less than 25	less than 18	Never_married	Primary school, 1-8	less than 3000	Negative	Negative	Yes			No
less than 25	less than 18	Never_married	Primary school, 1-8	less than 3000	Negative	Negative	Yes			No
less than 25	less than 18	Never_married	Primary school, 1-8	less than 3000	Negative	Negative	Yes			No
25-35	less than 18	Separated	Primary school, 1-8	less than 3000	Negative	Negative	Yes			No
less than 25	less than 18	Never_married	Above high school, >=9	less than 3000	Negative	Negative	Yes			No
less than 25	less than 18	Never_married	Above high school, >=9	less than 3000	Negative	Negative	Yes			No
less than 25	less than 18	Never_married	Primary school, 1-8	less than 3000	Negative	Negative	Yes			No
less than 25	less than 18	Never_married	Primary school, 1-8	3000 and above	Negative	Negative	Yes			No
25-35	less than 18	Divorced	Primary school, 1-8	less than 3000	Negative	Negative	Yes			No
less than 25	less than 18	Never_married	Primary school, 1-8	less than 3000	Negative	Negative	Yes			No
25-35	less than 18	Divorced	Primary school, 1-8	less than 3000	Negative	Negative	Yes			No
less than 25	less than 18	Divorced	Primary school, 1-8	less than 3000	Negative	Negative	Yes			No
less than 25	less than 18	Never_married	Above high school, >=9	less than 3000	Negative	Negative	Yes			No
25-35	less than 18	Divorced	Above high school, >=9	less than 3000	Negative	Negative	Yes			No
25-35	less than 18	Never_married	Primary school, 1-8	less than 3000	Negative	Negative	Yes			No
less than 25	less than 18	Never_married	Primary school, 1-8	less than 3000	Negative	Negative	Yes			No
less than 25	less than 18	Separated	Primary school, 1-8	less than 3000	Negative	Negative	Yes			No
less than 25	less than 18	Never_married	Primary school, 1-8	less than 3000	Negative	Negative	Yes			No
less than 25	less than 18	Never_married	Primary school, 1-8	less than 3000	Negative	Negative	Yes			No
less than 25	less than 18	Never_married	Primary school, 1-8	less than 3000	Negative	Negative	Yes			No
less than 25	18 and above	Never_married	Primary school, 1-8	less than 3000	Negative	Negative	Yes			No
less than 25	18 and above	Divorced	Primary school, 1-8	less than 3000	Negative	Negative	Yes			No
less than 25	less than 18	Never_married	Primary school, 1-8	less than 3000	Negative	Negative	Yes			No
less than 25	less than 18	Divorced	Primary school, 1-8	less than 3000	Negative	Negative	Yes			No
25-35	18 and above	Never_married	Above high school, >=9	less than 3000	Negative	Negative	Yes			No
less than 25	18 and above	Never_married	Above high school, >=9	3000 and above	Negative	Negative	Yes			No
less than 25	less than 18	Divorced	Above high school, >=9	less than 3000	Negative	Negative	Yes			No
less than 25	less than 18	Never_married	Primary school, 1-8	less than 3000	Negative	Negative	Yes			No
25-35	less than 18	Divorced	Primary school, 1-8	less than 3000	Negative	do not receive result	Yes			Yes
25-35	less than 18	Divorced	Above high school, >=9	less than 3000	Negative	Negative	Yes			No
less than 25	18 and above	Never_married	not read and write	less than 3000	Negative	Negative	Yes			No
less than 25	less than 18	Never_married	Above high school, >=9	less than 3000	Negative	Negative	Yes			Yes
less than 25	less than 18	Divorced	Above high school, >=9	less than 3000	Negative	Negative	Yes			No
25-35	18 and above	Separated	Primary school, 1-8	less than 3000	Negative	Negative	Yes			No
25-35	less than 18	Widowed	not read and write	less than 3000	Negative	Negative	Yes			No
less than 25	less than 18	Separated	Primary school, 1-8	less than 3000	Negative		No			No
less than 25	less than 18	Never_married	Above high school, >=9	less than 3000	Negative	Negative	Yes			No
25-35	18 and above	Never_married	Above high school, >=9	less than 3000	Negative	Negative	Yes			No
25-35	less than 18	Never_married	not read and write	less than 3000	Negative	Negative	Yes			No
25-35	less than 18	Divorced	Primary school, 1-8	less than 3000	Negative	Negative	Yes			No
less than 25	less than 18	Never_married	Primary school, 1-8	less than 3000	Negative	Negative	Yes			No
less than 25	less than 18	Never_married	Primary school, 1-8	less than 3000	Negative	Negative	Yes			No
less than 25	less than 18	Never_married	Primary school, 1-8	less than 3000	Negative	Negative	Yes			No
less than 25	less than 18	Divorced	Primary school, 1-8	less than 3000	Negative	Negative	Yes			No
less than 25	less than 18	Never_married	Primary school, 1-8	less than 3000	Negative	Negative	Yes			No
less than 25	less than 18	Never_married	not read and write	less than 3000	Negative	Negative	Yes			No
25-35	less than 18	Separated	Above high school, >=9	less than 3000	Negative	Negative	Yes			No
less than 25	less than 18	Never_married	Primary school, 1-8	less than 3000	Negative	Negative	Yes			No
less than 25	18 and above	Never_married	Primary school, 1-8	less than 3000	Negative	Negative	Yes			No
less than 25	less than 18	Never_married	Above high school, >=9	3000 and above	Negative	Negative	Yes			No
25-35	less than 18	Divorced	Above high school, >=9	3000 and above	Negative	Negative	Yes			No
less than 25	less than 18	Never_married	Above high school, >=9	less than 3000	Negative		No			No
less than 25	less than 18	Divorced	Primary school, 1-8	less than 3000	Negative	Negative	Yes			No
less than 25	less than 18	Never_married	not read and write	less than 3000	Negative		No			No
less than 25	less than 18	Divorced	Primary school, 1-8	less than 3000	Negative	Negative	Yes			No
less than 25	18 and above	Divorced	Primary school, 1-8	less than 3000	Negative	Negative	Yes			No
25-35	18 and above	Divorced	not read and write	less than 3000	Negative		No			No
less than 25	less than 18	Never_married	Primary school, 1-8	less than 3000	Negative	Negative	Yes			No
less than 25	less than 18	Divorced	Primary school, 1-8	less than 3000	Negative	Negative	Yes			No
less than 25	less than 18	Never_married	Above high school, >=9	less than 3000	Negative	Negative	Yes			No
less than 25	less than 18	Never_married	Primary school, 1-8	less than 3000	Negative	Negative	Yes			No
less than 25	less than 18	Never_married	Primary school, 1-8	less than 3000	Negative		No			No
less than 25	less than 18	Never_married	not read and write	less than 3000	Negative	Negative	Yes			No
less than 25	less than 18	Divorced	Primary school, 1-8	less than 3000	Negative	Negative	Yes			No
less than 25	less than 18	Never_married	not read and write	less than 3000	Negative	Negative	Yes			No
less than 25	less than 18	Never_married	not read and write	less than 3000	Negative	Negative	Yes			No
less than 25	less than 18	Divorced	Primary school, 1-8	less than 3000	Negative	Negative	Yes			No
less than 25	less than 18	Divorced	Primary school, 1-8	less than 3000	Negative	Negative	Yes			No
25-35	less than 18	Never_married	Above high school, >=9	less than 3000	Negative	Negative	Yes			No
less than 25	less than 18	Divorced	Primary school, 1-8	less than 3000	Negative	Negative	Yes			No
less than 25	less than 18	Never_married	Primary school, 1-8	less than 3000	Negative	Negative	Yes			No
less than 25	less than 18	Never_married	Above high school, >=9	3000 and above	Negative	Negative	Yes			No
25-35	less than 18	Divorced	Primary school, 1-8	less than 3000	Negative	Negative	Yes			No
25-35	18 and above	Divorced	Primary school, 1-8	3000 and above	Negative	Negative	Yes			Yes
25-35	less than 18	Never_married	Above high school, >=9	3000 and above	Negative	Negative	Yes			Yes
less than 25	less than 18	Never_married	Above high school, >=9	less than 3000	Negative	Negative	Yes			Yes
25-35	18 and above	Divorced	not read and write	less than 3000	Negative	Negative	Yes			No
25-35	18 and above	Divorced	Primary school, 1-8	3000 and above	Negative	Negative	Yes			No
25-35	18 and above	Never_married	Primary school, 1-8	3000 and above	Negative	Negative	Yes			Yes
less than 25	less than 18	Never_married	Primary school, 1-8	less than 3000	Negative	Negative	Yes			Yes
less than 25	less than 18	Never_married	Above high school, >=9	less than 3000	Negative	Negative	Yes			No
less than 25	less than 18	Never_married	Primary school, 1-8	less than 3000	Negative	Negative	Yes			Yes
25-35	less than 18	Divorced	Above high school, >=9	3000 and above	Negative	Negative	Yes			No
25-35	less than 18	Divorced	Above high school, >=9	3000 and above	Negative	Negative	Yes			Yes
less than 25	18 and above	Never_married	Primary school, 1-8	less than 3000	Negative	Negative	Yes			Yes
less than 25	less than 18	Never_married	Primary school, 1-8	less than 3000	Negative	Negative	Yes			No
less than 25	18 and above	Divorced	Primary school, 1-8	3000 and above	Negative	Negative	Yes			No
25-35	less than 18	Never_married	Primary school, 1-8	3000 and above	Negative	Negative	Yes			Yes
25-35	less than 18	Divorced	Above high school, >=9	less than 3000	Negative	Negative	Yes			No
35 and above	18 and above	Never_married	not read and write	3000 and above	Negative	Negative	Yes			No
less than 25	less than 18	Never_married	Above high school, >=9	3000 and above	Negative	Negative	Yes			No
25-35	less than 18	Divorced	Primary school, 1-8	less than 3000	Negative	Negative	Yes			No
25-35	less than 18	Never_married	Above high school, >=9	3000 and above	Negative	Negative	Yes			No
less than 25	less than 18	Divorced	not read and write	less than 3000	Negative	Negative	Yes			No
less than 25	less than 18	Never_married	Primary school, 1-8	3000 and above	Negative	Negative	Yes			No
less than 25	18 and above	Never_married	Above high school, >=9	less than 3000	Negative	Negative	Yes			No
25-35	less than 18	Never_married	Above high school, >=9	less than 3000	Negative	Negative	Yes			No
less than 25	less than 18	Never_married	Primary school, 1-8	less than 3000	Negative	Negative	Yes			No
less than 25	less than 18	Never_married	not read and write	3000 and above	Negative	Negative	Yes			Yes
25-35	less than 18	Divorced	not read and write	less than 3000	Negative	Negative	Yes			No
less than 25	less than 18	Divorced	Primary school, 1-8	less than 3000	Negative	Negative	Yes			No
25-35	less than 18	Divorced	Primary school, 1-8	less than 3000	Negative	Negative	Yes			No
25-35	less than 18	Divorced	not read and write	less than 3000	Negative	Negative	Yes			No
25-35	less than 18	Divorced	not read and write	less than 3000	Negative	Negative	Yes			No
less than 25	less than 18	Never_married	Above high school, >=9	less than 3000	Negative	Negative	Yes			No
25-35	less than 18	Married	not read and write	less than 3000	Negative	Negative	Yes			No
25-35	less than 18	Never_married	not read and write	3000 and above	Negative	Negative	Yes			No
less than 25	18 and above	Never_married	Above high school, >=9	3000 and above	Negative	Negative	Yes			No
less than 25	18 and above	Never_married	not read and write	less than 3000	Negative		No			No
less than 25	less than 18	Divorced	not read and write	less than 3000	Negative	Negative	Yes			Yes
35 and above	less than 18	Divorced	not read and write	less than 3000	Negative	Negative	Yes			No
25-35	18 and above	Divorced	not read and write	less than 3000	Negative	Negative	Yes			No
less than 25	less than 18	Divorced	not read and write	less than 3000	Negative	Negative	Yes			No
25-35	18 and above	Never_married	Above high school, >=9	less than 3000	Negative	Negative	Yes			Yes
less than 25	18 and above	Never_married	Above high school, >=9	less than 3000	Negative	Negative	Yes			No
less than 25	18 and above	Never_married	Above high school, >=9	3000 and above	Negative	Negative	Yes			Yes
less than 25	18 and above	Never_married	Primary school, 1-8	3000 and above	Negative	Negative	Yes			No
less than 25	18 and above	Never_married	Primary school, 1-8	less than 3000	Negative	Negative	Yes			No
less than 25	18 and above	Never_married	Above high school, >=9	less than 3000	Negative	Negative	Yes			No
less than 25	less than 18	Never_married	Above high school, >=9	3000 and above	Negative	Negative	Yes			No
less than 25	less than 18	Never_married	Primary school, 1-8	3000 and above	Negative	Negative	Yes			No
25-35	less than 18	Divorced	Primary school, 1-8	less than 3000	Negative	Negative	Yes			No
less than 25	less than 18	Divorced	Primary school, 1-8	less than 3000	Negative	Negative	Yes			No
25-35	less than 18	Divorced	Primary school, 1-8	less than 3000	Negative	Negative	Yes			No
25-35	less than 18	Never_married	Above high school, >=9	less than 3000	Negative	Negative	Yes			Yes
25-35	less than 18	Divorced	not read and write	less than 3000	Negative	Negative	Yes			No
less than 25	less than 18	Never_married	Primary school, 1-8	3000 and above	Negative	Negative	Yes			No
35 and above	less than 18	Divorced	Primary school, 1-8	3000 and above	Negative	Negative	Yes			No
35 and above	less than 18	Divorced	Primary school, 1-8	3000 and above	Negative	Negative	Yes			Yes
25-35	18 and above	Never_married	not read and write	3000 and above	Negative	Negative	Yes			No
25-35	less than 18	Divorced	not read and write	3000 and above	Negative	Negative	Yes			No
35 and above	less than 18	Divorced	Primary school, 1-8	3000 and above	Negative	Negative	Yes			No
25-35	18 and above	Widowed	not read and write	less than 3000	Negative	Negative	Yes			No
25-35	18 and above	Divorced	Primary school, 1-8	less than 3000	Negative	Negative	Yes			No
35 and above	less than 18	Divorced	Primary school, 1-8	3000 and above	Negative	Negative	Yes			No
less than 25	less than 18	Divorced	Primary school, 1-8	less than 3000	Negative	Negative	Yes			No
25-35	less than 18	Divorced	not read and write	3000 and above	Negative	Negative	Yes			No
25-35	less than 18	Never_married	Primary school, 1-8	3000 and above	Negative	Negative	Yes			No
25-35	less than 18	Divorced	not read and write	3000 and above	Negative	Negative	Yes			No
25-35	less than 18	Divorced	Primary school, 1-8	3000 and above	Negative	Negative	Yes			Yes
less than 25	18 and above	Never_married	Above high school, >=9	3000 and above	Negative	Negative	Yes			No
25-35	less than 18	Never_married	Primary school, 1-8	3000 and above	Negative	Negative	Yes			Yes
less than 25	18 and above	Never_married	Above high school, >=9	3000 and above	Negative	Negative	Yes			Yes
35 and above	less than 18	Widowed	Primary school, 1-8	3000 and above	Negative	Negative	Yes			No
less than 25	less than 18	Divorced	Above high school, >=9	3000 and above	Negative	Negative	Yes			No
less than 25	less than 18	Never_married	Primary school, 1-8	3000 and above	Negative	Negative	Yes			No
less than 25	less than 18	Never_married	Primary school, 1-8	less than 3000	Negative	Negative	Yes			Yes
25-35	less than 18	Divorced	not read and write	less than 3000	Negative	Negative	Yes			No
25-35	less than 18	Widowed	Primary school, 1-8	3000 and above	Negative	Negative	Yes			No
less than 25	less than 18	Never_married	Primary school, 1-8	3000 and above	Negative	Negative	Yes			No
25-35	less than 18	Never_married	Primary school, 1-8	3000 and above	Negative	Negative	Yes			Yes
less than 25	less than 18	Divorced	Primary school, 1-8	3000 and above	Negative	Negative	Yes			No
less than 25	less than 18	Never_married	Primary school, 1-8	less than 3000	Negative	Negative	Yes			No
less than 25	less than 18	Divorced	Above high school, >=9	3000 and above	Negative	Negative	Yes			No
25-35	less than 18	Widowed	Primary school, 1-8	less than 3000	Negative	Negative	Yes			No
25-35	18 and above	Never_married	Primary school, 1-8	less than 3000	Negative	Negative	Yes			No
less than 25	less than 18	Never_married	Primary school, 1-8	3000 and above	Negative	Negative	Yes			No
less than 25	less than 18	Never_married	not read and write	less than 3000	Negative	Negative	Yes			No
less than 25	less than 18	Never_married	Primary school, 1-8	3000 and above	Negative	Negative	Yes			Yes
less than 25	18 and above	Never_married	not read and write	less than 3000	Negative	Negative	Yes			No
less than 25	less than 18	Divorced	not read and write	less than 3000	Negative	Negative	Yes			No
less than 25	less than 18	Never_married	not read and write	less than 3000	Negative	Negative	Yes			Yes
less than 25	less than 18	Never_married	not read and write	less than 3000	Negative	Negative	Yes			No
less than 25	less than 18	Never_married	Above high school, >=9	3000 and above	Negative	Negative	Yes			No
less than 25	less than 18	Never_married	Primary school, 1-8	less than 3000	Negative	Negative	Yes			No
less than 25	less than 18	Never_married	not read and write	less than 3000	Negative	Negative	Yes			Yes
less than 25	less than 18	Never_married	Primary school, 1-8	less than 3000	Negative	Negative	Yes			No
25-35	less than 18	Never_married	Primary school, 1-8	3000 and above	Negative	Negative	Yes			Yes
25-35	less than 18	Never_married	Primary school, 1-8	3000 and above	Negative	Negative	Yes			No
less than 25	less than 18	Never_married	Above high school, >=9	less than 3000	Negative	Negative	Yes			No
less than 25	less than 18	Never_married	Primary school, 1-8	3000 and above	Negative	Negative	Yes			No
less than 25	less than 18	Never_married	Above high school, >=9	less than 3000	Negative	Negative	Yes			No
less than 25	less than 18	Never_married	Primary school, 1-8	less than 3000	Negative	Negative	Yes			Yes
less than 25	less than 18	Never_married	Primary school, 1-8	3000 and above	Negative	Negative	Yes			Yes
less than 25	less than 18	Never_married	Primary school, 1-8	less than 3000	Negative	Negative	Yes			No
less than 25	less than 18	Never_married	Primary school, 1-8	3000 and above	Negative	Negative	Yes			No
less than 25	18 and above	Never_married	Above high school, >=9	3000 and above	Negative		No			No
less than 25	less than 18	Divorced	Primary school, 1-8	3000 and above	Negative	Negative	Yes			Yes
less than 25	less than 18	Divorced	not read and write	less than 3000	Negative	Negative	Yes			Yes
less than 25	less than 18	Never_married	not read and write	3000 and above	Negative	Negative	Yes			Yes
35 and above	less than 18	Widowed	Primary school, 1-8	less than 3000	Negative	Negative	Yes			No
less than 25	less than 18	Never_married	Primary school, 1-8	less than 3000	Negative	Negative	Yes			No
less than 25	less than 18	Never_married	Primary school, 1-8	3000 and above	Negative	Negative	Yes			No
25-35	18 and above	Divorced	Above high school, >=9	less than 3000	Negative	Negative	Yes			No
25-35	less than 18	Divorced	Primary school, 1-8	less than 3000	Negative	Negative	Yes			No
25-35	18 and above	Never_married	Primary school, 1-8	less than 3000	Negative	Negative	Yes			No
25-35	18 and above	Divorced	Primary school, 1-8	less than 3000	Negative	Negative	Yes			No
less than 25	less than 18	Never_married	Primary school, 1-8	less than 3000	Negative	Negative	Yes			No
less than 25	less than 18	Never_married	Primary school, 1-8	3000 and above	Negative	Negative	Yes			No
25-35	less than 18	Never_married	Primary school, 1-8	3000 and above	Negative	Negative	Yes			Yes
25-35	less than 18	Divorced	not read and write	less than 3000	Negative	Negative	Yes			Yes
25-35	less than 18	Divorced	Above high school, >=9	3000 and above	Negative	Negative	Yes			No
35 and above	less than 18	Divorced	not read and write	less than 3000	Negative	Negative	Yes			No
less than 25	less than 18	Never_married	not read and write	3000 and above	Negative	Negative	Yes			No
less than 25	less than 18	Never_married	not read and write	3000 and above	Negative	Negative	Yes			No
less than 25	18 and above	Never_married	Above high school, >=9	3000 and above	Negative	Negative	Yes			No
less than 25	less than 18	Never_married	not read and write	3000 and above	Negative	Negative	Yes			No
less than 25	18 and above	Divorced	Primary school, 1-8	3000 and above	Negative	Negative	Yes			Yes
less than 25	18 and above	Never_married	Above high school, >=9	less than 3000	Negative	Negative	Yes			No
25-35	18 and above	Divorced	not read and write	less than 3000	Negative	Negative	Yes			No
less than 25	less than 18	Never_married	Above high school, >=9	less than 3000	Negative	Negative	Yes			No
25-35	18 and above	Divorced	not read and write	3000 and above	Negative	Negative	Yes			No
25-35	less than 18	Never_married	not read and write	less than 3000	Negative	Negative	Yes			No
25-35	less than 18	Never_married	Primary school, 1-8	less than 3000	Negative	Negative	Yes			No
less than 25	less than 18	Never_married	Above high school, >=9	less than 3000	Negative	Negative	Yes			No
25-35	less than 18	Never_married	not read and write	less than 3000	Negative	Negative	Yes			No
25-35	18 and above	Never_married	Primary school, 1-8	less than 3000	Negative	Negative	Yes			No
25-35	less than 18	Divorced	not read and write	less than 3000	Negative	Negative	Yes			No
25-35	less than 18	Divorced	Primary school, 1-8	less than 3000	Negative	Negative	Yes			No
25-35	less than 18	Divorced	Primary school, 1-8	less than 3000	Negative	Negative	Yes			No
25-35	less than 18	Divorced	not read and write	less than 3000	Negative	Negative	Yes			No
25-35	less than 18	Never_married	not read and write	3000 and above	Negative	Negative	Yes			Yes
less than 25	less than 18	Never_married	not read and write	3000 and above	Negative	Negative	Yes			Yes
25-35	less than 18	Divorced	not read and write	less than 3000	Negative	Negative	Yes			No
25-35	18 and above	Divorced	not read and write	less than 3000	Negative	Negative	Yes			No
less than 25	less than 18	Divorced	not read and write	less than 3000	Negative	Negative	Yes			No
35 and above	18 and above	Never_married	not read and write	3000 and above	Negative	Negative	Yes			No
25-35	less than 18	Divorced	not read and write	3000 and above	Negative	Negative	Yes			Yes
less than 25	less than 18	Never_married	Primary school, 1-8	3000 and above	Negative	Negative	Yes			Yes
less than 25	less than 18	Never_married	Primary school, 1-8	less than 3000	Negative	Negative	Yes			No
less than 25	less than 18	Never_married	Primary school, 1-8	3000 and above	Negative	Negative	Yes			No
less than 25	18 and above	Never_married	Above high school, >=9	3000 and above	Negative	Negative	Yes			No
less than 25	18 and above	Never_married	Above high school, >=9	3000 and above	Negative	Negative	Yes			No
less than 25	less than 18	Never_married	Primary school, 1-8	less than 3000	Negative	Negative	Yes			No
less than 25	less than 18	Never_married	Primary school, 1-8	less than 3000	Negative	Negative	Yes			No
25-35	less than 18	Never_married	Primary school, 1-8	less than 3000	Negative	Negative	Yes			No
25-35	less than 18	Never_married	not read and write	less than 3000	Negative	Negative	Yes			No
less than 25	less than 18	Never_married	Primary school, 1-8	3000 and above	Negative	Negative	Yes			No
less than 25	less than 18	Never_married	Primary school, 1-8	3000 and above	Negative	Negative	Yes			No
less than 25	less than 18	Never_married	not read and write	3000 and above	Negative	Negative	Yes			Yes
25-35	18 and above	Never_married	Primary school, 1-8	less than 3000	Negative	Negative	Yes			No
25-35	less than 18	Divorced	not read and write	3000 and above	Negative	Negative	Yes			No
35 and above	less than 18	Never_married	not read and write	less than 3000	Negative	Negative	Yes			No
less than 25	18 and above	Never_married	Primary school, 1-8	less than 3000	Negative	Negative	Yes			No
25-35	less than 18	Divorced	Primary school, 1-8	less than 3000	Negative	Negative	Yes			No
25-35	less than 18	Never_married	Primary school, 1-8	less than 3000	Negative	Negative	Yes			No
25-35	less than 18	Never_married	Primary school, 1-8	3000 and above	Negative	Negative	Yes			Yes
25-35	18 and above	Divorced	Primary school, 1-8	3000 and above	Negative	Negative	Yes			No
less than 25	18 and above	Never_married	Primary school, 1-8	less than 3000	Negative	Negative	Yes			Yes
less than 25	18 and above	Never_married	Above high school, >=9	3000 and above	Negative	Negative	Yes			No
25-35	18 and above	Divorced	Above high school, >=9	3000 and above	Negative	Negative	Yes			No
25-35	less than 18	Never_married	Primary school, 1-8	3000 and above	Negative	Negative	Yes			No
35 and above	less than 18	Widowed	not read and write	less than 3000	Negative	Negative	Yes			No
less than 25	18 and above	Never_married	Above high school, >=9	less than 3000	Negative		No			No
25-35	less than 18	Divorced	Primary school, 1-8	3000 and above	Negative	Negative	Yes			No
25-35	18 and above	Divorced	Above high school, >=9	less than 3000	Negative	Negative	Yes			No
less than 25	less than 18	Never_married	not read and write	3000 and above	Negative	Negative	Yes			No
less than 25	18 and above	Never_married	Primary school, 1-8	3000 and above	Negative	Negative	Yes			No
less than 25	less than 18	Never_married	Primary school, 1-8	3000 and above	Negative	Negative	Yes			No
less than 25	less than 18	Never_married	Primary school, 1-8	3000 and above	Negative	Negative	Yes			No
less than 25	less than 18	Never_married	Primary school, 1-8	3000 and above	Negative	Negative	Yes			No
less than 25	18 and above	Never_married	not read and write	less than 3000	Negative	Negative	Yes			No
less than 25	less than 18	Divorced	not read and write	3000 and above	Negative	Negative	Yes			No
less than 25	less than 18	Never_married	Primary school, 1-8	less than 3000	Negative	Negative	Yes			No
25-35	less than 18	Never_married	not read and write	3000 and above	Negative	Negative	Yes			No
25-35	18 and above	Never_married	not read and write	3000 and above	Negative	Negative	Yes			No
25-35	less than 18	Never_married	Primary school, 1-8	3000 and above	Negative	Negative	Yes			Yes
25-35	less than 18	Never_married	Primary school, 1-8	less than 3000	Negative	Negative	Yes			No
less than 25	less than 18	Never_married	Primary school, 1-8	3000 and above	Negative	Negative	Yes			No
25-35	less than 18	Never_married	Primary school, 1-8	3000 and above	Negative	Negative	Yes			No
25-35	18 and above	Never_married	not read and write	less than 3000	Negative	Negative	Yes			No
25-35	less than 18	Divorced	not read and write	less than 3000	Negative	Negative	Yes			No
25-35	18 and above	Never_married	Primary school, 1-8	less than 3000	Negative	Negative	Yes			Yes
less than 25	less than 18	Never_married	Primary school, 1-8	less than 3000	Negative	Negative	Yes			No
less than 25	less than 18	Never_married	Primary school, 1-8	less than 3000	Negative	Negative	Yes			Yes
25-35	18 and above	Never_married	Above high school, >=9	3000 and above	Negative	Negative	Yes			No
25-35	18 and above	Divorced	Above high school, >=9	less than 3000	Negative	Negative	Yes			No
25-35	less than 18	Never_married	Primary school, 1-8	less than 3000	Negative	Negative	Yes			Yes
less than 25	less than 18	Divorced	not read and write	3000 and above	Negative	Negative	Yes			No
less than 25	less than 18	Never_married	Primary school, 1-8	less than 3000	Negative	Negative	Yes			No
less than 25	less than 18	Never_married	Above high school, >=9	less than 3000	Negative	Negative	Yes			No
less than 25	less than 18	Never_married	Primary school, 1-8	less than 3000	Negative	Negative	Yes			No
less than 25	less than 18	Never_married	Primary school, 1-8	3000 and above	Negative	Negative	Yes			No
35 and above	less than 18	Divorced	Above high school, >=9	3000 and above	Negative	Negative	Yes			No
less than 25	18 and above	Never_married	Primary school, 1-8	3000 and above	Negative	Negative	Yes			No
less than 25	18 and above	Never_married	Above high school, >=9	less than 3000	Negative	Negative	Yes			No
less than 25	less than 18	Divorced	Primary school, 1-8	less than 3000	Negative	Negative	Yes			No
25-35	less than 18	Divorced	Primary school, 1-8	less than 3000	Negative	Negative	Yes			No
less than 25	less than 18	Divorced	Primary school, 1-8	less than 3000	Negative	Negative	Yes			No
25-35	less than 18	Divorced	not read and write	less than 3000	Negative	Negative	Yes			No
less than 25	less than 18	Never_married	Primary school, 1-8	less than 3000	Negative	Negative	Yes			No
less than 25	less than 18	Never_married	Primary school, 1-8	less than 3000	Negative	Negative	Yes			Yes
less than 25	less than 18	Never_married	Primary school, 1-8	less than 3000	Negative	Negative	Yes			No
less than 25	less than 18	Never_married	Primary school, 1-8	less than 3000	Negative	Negative	Yes			No
25-35	18 and above	Never_married	Primary school, 1-8	3000 and above	Negative	Negative	Yes			No
25-35	less than 18	Divorced	Primary school, 1-8	less than 3000	Negative	Negative	Yes			No
less than 25	less than 18	Never_married	Above high school, >=9	less than 3000	Negative	Negative	Yes			No
less than 25	18 and above	Divorced	Above high school, >=9	3000 and above	Negative	Negative	Yes			Yes
25-35	18 and above	Divorced	Above high school, >=9	3000 and above	Negative	Negative	Yes			No
25-35	less than 18	Divorced	Primary school, 1-8	less than 3000	Negative	Negative	Yes			No
25-35	less than 18	Never_married	Primary school, 1-8	less than 3000	Negative	Negative	Yes			No
25-35	less than 18	Divorced	Above high school, >=9	less than 3000	Negative	Negative	Yes			No
less than 25	18 and above	Never_married	Primary school, 1-8	3000 and above	Negative	Negative	Yes			No
25-35	18 and above	Never_married	Primary school, 1-8	less than 3000	Negative	Negative	Yes			No
less than 25	less than 18	Never_married	Above high school, >=9	less than 3000	Negative	Negative	Yes			No
less than 25	less than 18	Never_married	Primary school, 1-8	less than 3000	Negative	Negative	Yes			No
less than 25	less than 18	Never_married	Primary school, 1-8	3000 and above	Negative	Negative	Yes			Yes
less than 25	18 and above	Never_married	Primary school, 1-8	3000 and above	Negative	Negative	Yes			Yes
less than 25	less than 18	Never_married	Primary school, 1-8	3000 and above	Negative	Negative	Yes			No
25-35	less than 18	Divorced	not read and write	less than 3000	Negative	Negative	Yes			Yes
35 and above	less than 18	Divorced	not read and write	3000 and above	Negative	Negative	Yes			No
35 and above	less than 18	Divorced	not read and write	less than 3000	Negative	Negative	Yes			No
less than 25	less than 18	Divorced	Above high school, >=9	3000 and above	Negative	Negative	Yes			No
25-35	18 and above	Divorced	Above high school, >=9	less than 3000	Negative	Negative	Yes			No
35 and above	less than 18	Divorced	not read and write	3000 and above	Negative	Negative	Yes			No
less than 25	less than 18	Divorced	Primary school, 1-8	less than 3000	Negative	Negative	Yes			No
35 and above	less than 18	Widowed	not read and write	less than 3000	Negative	Negative	Yes			No
less than 25	18 and above	Divorced	Primary school, 1-8	less than 3000	Negative	Negative	Yes			Yes
25-35	18 and above	Divorced	Above high school, >=9	less than 3000	Negative	Negative	Yes			No
less than 25	less than 18	Never_married	Primary school, 1-8	less than 3000	Negative	Negative	Yes			No
less than 25	less than 18	Never_married	Primary school, 1-8	less than 3000	Negative	Negative	Yes			No
less than 25	18 and above	Never_married	not read and write	less than 3000	Negative	Negative	Yes			No
25-35	less than 18	Divorced	Primary school, 1-8	less than 3000	Negative	Negative	Yes			No
25-35	less than 18	Never_married	Above high school, >=9	less than 3000	Negative	do not receive result	Yes			No
25-35	less than 18	Never_married	Primary school, 1-8	less than 3000	Negative	Negative	Yes			No
25-35	18 and above	Divorced	Above high school, >=9	less than 3000	Negative	Negative	Yes			No
less than 25	less than 18	Never_married	Above high school, >=9	less than 3000	Negative	Negative	Yes			No
25-35	less than 18	Never_married	not read and write	3000 and above	Negative		No			No
less than 25	18 and above	Never_married	Above high school, >=9	less than 3000	Negative	Negative	Yes			Yes
25-35	less than 18	Never_married	Above high school, >=9	3000 and above	Negative	Negative	Yes			No
25-35	less than 18	Never_married	Above high school, >=9	less than 3000	Negative		No			No
25-35	less than 18	Never_married	Primary school, 1-8	3000 and above	Negative	Negative	Yes			No
less than 25	less than 18	Divorced	Above high school, >=9	3000 and above	Negative	Negative	Yes			No
25-35	less than 18	Never_married	Primary school, 1-8	3000 and above	Negative	Negative	Yes			No
less than 25	18 and above	Never_married	Primary school, 1-8	3000 and above	Negative	Negative	Yes			No
less than 25	less than 18	Never_married	Primary school, 1-8	3000 and above	Negative	Negative	Yes			No
less than 25	less than 18	Divorced	Primary school, 1-8	less than 3000	Negative	Negative	Yes			No
25-35	less than 18	Divorced	not read and write	less than 3000	Negative	Negative	Yes			No
less than 25	less than 18	Never_married	Primary school, 1-8	less than 3000	Negative	Negative	Yes			No
25-35	less than 18	Divorced	Primary school, 1-8	3000 and above	Negative	Negative	Yes			No
25-35	18 and above	Divorced	not read and write	less than 3000	Negative	Negative	Yes			No
25-35	less than 18	Divorced	Above high school, >=9	less than 3000	Negative	Negative	Yes			No
less than 25	18 and above	Never_married	Primary school, 1-8	3000 and above	Negative	Negative	Yes			No
25-35	less than 18	Divorced	Primary school, 1-8	less than 3000	Negative	Negative	Yes			No
less than 25	less than 18	Never_married	Primary school, 1-8	less than 3000	Negative	Negative	Yes			No
less than 25	less than 18	Never_married	Above high school, >=9	3000 and above	Negative	Negative	Yes			No
35 and above	less than 18	Divorced	not read and write	less than 3000	Negative	Negative	Yes			No
less than 25	less than 18	Never_married	Primary school, 1-8	3000 and above	Negative	Negative	Yes			No
less than 25	less than 18	Never_married	Above high school, >=9	less than 3000	Negative	Negative	Yes			No
less than 25	less than 18	Married	Primary school, 1-8	3000 and above	Negative	Negative	Yes			No
25-35	less than 18	Never_married	Above high school, >=9	less than 3000	Negative	Negative	Yes			No
25-35	18 and above	Never_married	Above high school, >=9	3000 and above	Negative	Negative	Yes			No
less than 25	less than 18	Never_married	Above high school, >=9	3000 and above	Negative	Negative	Yes			No
less than 25	less than 18	Divorced	Primary school, 1-8	3000 and above	Negative	Negative	Yes			No
25-35	18 and above	Divorced	Above high school, >=9	3000 and above	Negative	Negative	Yes			No
25-35	less than 18	Divorced	Above high school, >=9	3000 and above	Negative	Negative	Yes			No
25-35	18 and above	Never_married	Primary school, 1-8	3000 and above	Negative	Negative	Yes			No
less than 25	less than 18	Never_married	Primary school, 1-8	3000 and above	Negative	Negative	Yes			No
25-35	less than 18	Divorced	not read and write	3000 and above	Negative	Negative	Yes			No
25-35	less than 18	Married	Above high school, >=9	3000 and above	Negative	Negative	Yes			No
25-35	less than 18	Never_married	Primary school, 1-8	3000 and above	Negative	Negative	Yes			Yes
less than 25	less than 18	Divorced	Primary school, 1-8	less than 3000	Negative	Negative	Yes			No
less than 25	less than 18	Never_married	Primary school, 1-8	less than 3000	Negative	Negative	Yes			No
less than 25	18 and above	Never_married	Above high school, >=9	less than 3000	Negative	Negative	Yes			No
less than 25	less than 18	Divorced	Primary school, 1-8	3000 and above	Negative	Negative	Yes			No
25-35	less than 18	Never_married	Above high school, >=9	less than 3000	Negative	Negative	Yes			No
35 and above	less than 18	Widowed	Primary school, 1-8	3000 and above	Negative	Negative	Yes			No
25-35	less than 18	Divorced	Primary school, 1-8	3000 and above	Negative	Negative	Yes			No
less than 25	18 and above	Divorced	Primary school, 1-8	less than 3000	Negative	Negative	Yes			No
25-35	18 and above	Divorced	Primary school, 1-8	less than 3000	Negative	Negative	Yes			No
25-35	less than 18	Never_married	Above high school, >=9	3000 and above	Negative	Negative	Yes			Yes
25-35	18 and above	Divorced	Above high school, >=9	3000 and above	Negative	Negative	Yes			No
25-35	18 and above	Never_married	Primary school, 1-8	3000 and above	Negative	Negative	Yes			Yes
25-35	less than 18	Never_married	Above high school, >=9	3000 and above	Negative	Negative	Yes			Yes
25-35	less than 18	Never_married	Primary school, 1-8	3000 and above	Negative	Negative	Yes			No
25-35	less than 18	Divorced	Primary school, 1-8	3000 and above	Negative	Negative	Yes			Yes
[truncated: 4,086 more rows]
